# Supplementary material for: Global impact of micronutrients in modern human evolution
Source: Am J Hum Genet. 2025 Sep 10;112(10):2538–61. doi: 10.1016/j.ajhg.2025.08.005 (PMC12696500; doi:10.1016/j.ajhg.2025.08.005)
Supplement: Data S1. All micronutrient-associated genes used in this study [file mmc2.xlsx]

## Sheet: Table 1
Micronutrient	Gene Name	Gene Abbreviation	Chr.	Gene Start	Gene End	Other Associations	Evidence of selection	Removed During Pruning	Primary Ref (see Supp)
Selenium	Glutathione Peroxidase 1	GPX1	3	49357176	49358358		Yes		33
Selenium	Glutathione Peroxidase 2	GPX2	14	64939152	64942905				33
Selenium	Glutathione Peroxidase 3	GPX3	5	151020438	151028992		Yes		33
Selenium	Glutathione Peroxidase 4	GPX4	19	1103926	1106791				33
Selenium	Glutathione Peroxidase 6	GPX6	6	28503296	28528215				33
Selenium	Iodothyronine Deiodinase 1	DIO1	1	53891239	53911086	iodine			33
Selenium	Iodothyronine Deiodinase 2	DIO2	14	80197526	80387757	iodine	Yes		33
Selenium	Iodothyronine Deiodinase 3	DIO3	14	101561351	101563452	iodine			33
Selenium	Selenoprotein F	SELENOF	1	86862445	86914424				33
Selenium	Selenoprotein H	SELENOH	11	57741250	57743554				33
Selenium	Selenoprotein I	SELENOI	2	26308547	26395891				33
Selenium	Selenoprotein K	SELENOK	3	53884417	53891962				33
Selenium	Selenoprotein M	SELENOM	22	31104772	31120069				33
Selenium	Selenoprotein N	SELENON	1	25800176	25818221				33
Selenium	Selenoprotein O	SELENOO	22	50200979	50217616				33
Selenium	Selenoprotein T	SELENOT	3	150602875	150630445				33
Selenium	Selenoprotein V	SELENOV	19	39515113	39520686				33
Selenium	Selenoprotein W	SELENOW	19	47778585	47784686				33
Selenium	Methionine Sulfoxide Reductase B1	MSRB1	16	1938210	1943326				33
Selenium	Thioredoxin Reductase 1	TXNRD1	12	104215779	104350307				33
Selenium	Thioredoxin Reductase 2	TXNRD2	22	19875517	19941820				33
Selenium	Thioredoxin Reductase 3	TXNRD3	3	126607059	126655124				33
Selenium	Glutathione Peroxidase 5	GPX5	6	28525881	28534955			Yes	33
Selenium	Glutathione Peroxidase 7	GPX7	1	52602371	52609051				33
Selenium	Glutathione Peroxidase 8	GPX8	5	55160167	55167297				33
Selenium	Selenoprotein P	SELENOP	5	42799880	42887392				33
Selenium	LDL Receptor Related Protein 8	LRP8	1	53242364	53328469				33
Selenium	LDL Receptor Related Protein 2	LRP2	2	169127109	169362534				33
Selenium	Selenocysteine Lyase	SCLY	2	238060924	238099413				33
Selenium	Selenium Binding Protein 1	SELENBP1	1	151364304	151372707	copper	Yes		33
Selenium	Phosphoseryl-TRNA Kinase	PSTK	10	122954381	122997513				33
Selenium	O-phosphoseryl-tRNA(Sec) Selenium Transferase	SEPSECS	4	25120014	25160449				33
Selenium	Seryl-TRNA Synthetase 2	SARS2	19	38915266	38930763				33
Selenium	TRNA-SeC (Anticodon TCA) 1-1	TRU-TCA1-1	19	45478602	45478687				33
Selenium	TRNA-SeC (Anticodon TCA) 2-1	TRU-TCA2-1	22	44150657	44150742				33
Selenium	TRNA-SeC (Anticodon TCA) 3-1	TRU-TCA3-1	17	40117300	40117373				33
Selenium	CUGBP Elav-Like Family Member 1	CELF1	11	47465933	47565569		Yes		33
Selenium	Eurokaryotic Elongation Factor, Selenocysteine-TRNA Specific	EEFSEC	3	128153481	128408646				33
Selenium	Eukaryotic Translation Initiation factor 4A3	EIF4A3	17	80134369	80147151				33
Selenium	ELAV like RNA Binding Protein 1	ELAVL1	19	7958573	8005659				33
Selenium	Ribosomal Protein L30	RPL30	8	98024851	98046469				33
Selenium	SECIS Binding Protein 2	SECISBP2	9	89318500	89359663	iodine			33
Selenium	Selenophosphate synthetase 1	SEPHS1	10	13317428	13348298				33
Selenium	TRNA Selenocystein 1 Associated Protein 1	TRNAU1AP	1	28553085	28578545				33
Selenium	Exportin 1	XPO1	2	61477849	61538626				33
Selenium	A-Kinase Anchoring Protein 6	AKAP6	14	32329298	32837684				34
Selenium	Fatty Acid Binding Protein 1	FABP1	2	88122982	88128062				34
Selenium	Calcium-activated Potassium Channel Subfamily M Alpha-1	KCNMA1	10	76869601	77638369				34
Selenium	Protein kinase CGMP-Dependent 1	PRKG1	10	50990888	52298423				34
Selenium	Selenoprotein S	SELENOS	15	101270817	101277500		Yes		34
Selenium	Selenoprotein Synthetase 2	SEPHS2	16	30443631	30445874		Yes		34
Selenium	Sarcoglycan Delta	SGCD	5	155870344	156767788				34
Selenium	Thioredoxin	TXN	9	110243810	110256507				34
Selenium	Aldo-Keto Reductase Family 7 Like	AKR7L	1	19265982	19274194				35
Selenium	Cystathionine Beta-Synthase	CBS	21	43053191	43076943			Yes	36
Selenium	Arylsulfatase B	ARSB	5	78777209	78986087				36
Selenium	LHFPL Tetraspan Subfamily Member 2	LHFPL2	5	78485215	78770021				36
Selenium	Dimethylglycine Dehydrogenase	DMGDH	5	78997564	79236038				36
Selenium	Betaine-Homocysteine S-Methyltransferase 2	BHMT2	5	79069767	79090069				36
Selenium	Betaine-Homocysteine S-Methyltransferase 2	BHMT	5	79111809	79132288				36
Selenium	Junction Mediating And Regulatory Protein, P53 Cofactor	JMY	5	79236131	79327211				36
Copper	Antioxidant 1 Copper Chaperone	ATOX1	5	151742316	151772532				34
Copper	ATPase Copper Transporting Alpha	ATP7A	X	77910656	78050395				34
Copper	ATPase Copper Transporting Beta	ATP7B	13	51930436	52012125				34
Copper	Copper Metabolism Domain Containing 1	COMMD1	2	61888724	62147247				34
Copper	X-linked Inhibitor Of Apoptosis	XIAP	X	123859724	123913979				34
Copper	Solute Carrier Family 31 Member 1	SLC31A1	9	113221544	113264492				34
Copper	Solute Carrier Family 31 Member 2	SLC31A2	9	113150976	113164140				34
Copper	Superoxide Dismutase 1	SOD1	21	31659666	31668931				34
Copper	Coiled-Coil Domain Containing 27	CCDC27	1	3746460	3771645				34
Iron	3-Hydroxybutyrate Dehydrogenase 2	BDH2	4	103077592	103099870				34
Iron	Cytochrome D Reductase 1	CYBRD1	2	171522247	171558129				34
Iron	Endothelial PAS Domain Protein 1	EPAS1	2	46293667	46386697		Yes		34
Iron	Ferrochelatase	FECH	18	57544377	57586702				34
Iron	Ferritin Heavy Chain 1	FTH1	11	61959718	61967634				34
Iron	Ferritin Light Chain	FTL	19	48965309	48966879				34
Iron	Hepcidin Antimicrobial Peptide	HAMP	19	35280716	35285143				34
Iron	Hephaestin	HEPH	X	66162549	66268867				34
Iron	Homeostatic Iron Regulator	HFE	6	26087281	26098343		Yes		34
Iron	Hemojuveline BMP Co-Receptor	HJV	1	146017468	146036746				34
Iron	Hypoxia Inducible Factor 1 Subunit Alpha	HIF1A	14	61695513	61748259				34
Iron	Lactotransferrin	LTF	3	46435645	46485234				34
Iron	Ras Homolog Family Member A	RHOA	3	49359145	49412998				34
Iron	Solute Carrier Family 17 Member 1	SLC17A1	6	25782915	25832052				34
Iron	Solute Carrier Family 40 Member 1	SLC40A1	2	189560590	189583758				34
Iron	STEAP3 Metalloreductase	STEAP3	2	119223831	119265652				34
Iron	Transferrin	TF	3	133746040	133796641				34
Iron	Transferrin Receptor 2	TFR2	7	100620416	100642779				34
Iron	Transferrin Receptor	TFRC	3	196027183	196082096				34
Iron	Transmembrane Serine Protease 6	TMPRSS6	22	37065436	37109713				34
Iron	Iron-Sulfur Cluster Assembly Enzyme	ISCU	12	108562582	108569384				34
Iron	Lipcalin 2	LCN2	9	128149071	128153453				34
Iron	Ferritin Mitochondrial	FTMT	5	121851882	121852833				35
Iron	Aconitase 1	ACO1	9	32384603	32454769				40
Iron	Aconitase 2	ACO2	22	41469117	41528989				40
Iron	5’-Aminolevulinate Synthase 2	ALAS2	X	55009055	55030977				40
Iron	Solute Carrier Family 46 Member 1	SLC46A1	17	28394642	28407197				40
Iron	Solute Carrier Family 11 Member 1	SLC11A1	2	218382029	218396894	zinc			51
Iron	Solute Carrier Family 48 Member 1	SLC48A1	12	47753916	47782751				51
Iron	Solute Carrier Family 11 Member 2	SLC11A2	12	50979401 51028566		magnesium			40
Iron	HBS1 Like Translational GTPase	HBS1L	6	134960378	135103056				36
Iron	MYB Proto-Oncogene	MYB	6	135181308	135219173				36
Iron	Phosphatidylinositol-4,5-Bisphosphate 3-Kinase Catalytic Subunit Gamma	PIK3CG	7	106865278	106908980				36
Iron	Cilia and Flagella Associated Protein 251	CFAP251	12	121918592	122003927				36
Iron	RHO Guanine Nucleotide Exchange Factor 3	ARHGEF3	3	56727418	57079329				36
Iron	TAO Kinase 1	TAOK1	17	29390464	29551904				36
Iron	Ceruloplasmin	CP	3	149162410	149221829	copper			51
Iron	Pantothenate Kinase 2	PANK2	20	3888839	3929882				51
Iron	Phospholipase A2 Group 6	PLA2G6	22	38111495	38214778				51
Iron	Chromosome 19 Open Reading Frame 12	C19ORF12	19	29698886	29715789				51
Iron	Fatty Acid 2-Hydroxylase	FA2H	16	74712955	74774831				51
Iron	WD Repeat Domain 45	WDR45	X	49074433	49101170				51
Iron	ATPase Cation Transporting 13A2	ATP13A2	1	16985958	17011928	manganese			51
Magnesium	Solute Carrier Family 41 Member 1	SLC41A1	1	205789094	205813748				34
Magnesium	Transient Receptor Potential Cation Channel Subfamily M Member 6	TRPM6	9	74722495	74888094				50
Magnesium	Claudin 16	CLDN16	3	190322541	190412143				50
Magnesium	Claudin 19	CLDN19	1	42733093	42740254				50
Magnesium	Potassium Voltage-Gated Channel Subfamily A Member 1	KCNA1	12	4909905	4918256				50
Magnesium	Cyclin and CBS Domain Divalent Metal Cation Transport Mediator 2	CNNM2	10	102918294	103090222				50
Magnesium	FXYD Domain Containing Ion Transport Regulator 2	FXYD2	11	117800844	117828698				50
Magnesium	Mitochondrial E3 Ubiquitin Protein Ligase 1	MUL1	1	20499448	20508151				50
Magnesium	Doublecortin Domain Containing 1	DCDC1	11	30830369	31369810				50
Magnesium	Shroom Family Member 3	SHROOM3	4	76435229	76783253				50
Magnesium	MDS1 and EVI1 Complex Locus	MECOM	3	169083499	169663775				50
Magnesium	Fibroblast Growth Factor Receptor 2	FGFR2	10	121478332	121598458				50
Magnesium	3’-Phosphoadenosine 5’-Phosphosulfate Synthase 2	PAPSS2	10	87659613	87747705				50
Magnesium	ADP Ribosylation Factor like GTPase 15	ARL15	5	53883942	54310582				50
Magnesium	Epidermal Growth Factor	EGF	4	109912883	110013766				51
Zinc	G Protein-Coupled Receptor 39	GPR39	2	132416805	132646582				34
Zinc	Interleukin 6	IL6	7	22725884	22732002				34
Zinc	Interleukin 6 Receptor	IL6R	1	154405193	154469450				34
Zinc	Metallothionein 1A	MT1A	16	56638666	56640087				34
Zinc	Metallothionein 1E	MT1E	16	56625475	56627112				34
Zinc	Metallothionein 1F	MT1F	16	56657731	56660698				34
Zinc	Metallothionein 1G	MT1G	16	56666730	56668065				34
Zinc	Metallothionein 1H	MT1H	16	56669814	56671129				34
Zinc	Metallothionein 2A	MT2A	16	56608584	56609497				34
Zinc	Metallothionein 4	MT4	16	56565073	56568957				34
Zinc	Metal Response Element Binding Transcription Factor 1	MTF1	1	37809574	37859592				34
Zinc	Metal Response Element Binding Transcription Factor 2	MTF2	1	93079235	93139079				34
Zinc	Solute Carrier Family 30 Member 1	SLC30A1	1	211571568	211579161				34
Zinc	Solute Carrier Family 30 Member 2	SLC30A2	1	26037252	26046118				34
Zinc	Solute Carrier Family 30 Member 3	SLC30A3	2	27253684	27275817				34
Zinc	Solute Carrier Family 30 Member 4	SLC30A4	15	45479606	45522755				34
Zinc	Solute Carrier Family 30 Member 5	SLC30A5	5	69093949	69131069				34
Zinc	Solute Carrier Family 30 Member 6	SLC30A6	2	32165841	32224379				34
Zinc	Solute Carrier Family 30 Member 7	SLC30A7	1	100896076	100981757				34
Zinc	Solute Carrier Family 30 Member 8	SLC30A8	8	116950273	117176714				34
Zinc	Solute Carrier Family 30 Member 9	SLC30A9	4	41990502	42090461		Yes		34
Zinc	Solute Carrier Family 39 Member 1	SLC39A1	1	153959099	153968184				34
Zinc	Solute Carrier Family 39 Member 10	SLC39A10	2	195575977	195737702				34
Zinc	Solute Carrier Family 39 Member 11	SLC39A11	17	72645949	73092712				34
Zinc	Solute Carrier Family 39 Member 12	SLC39A12	10	17951839	18043292				34
Zinc	Solute Carrier Family 39 Member 13	SLC39A13	11	47407132	47416496				34
Zinc	Solute Carrier Family 39 Member 2	SLC39A2	14	20999255	21001871				34
Zinc	Solute Carrier Family 39 Member 3	SLC39A3	19	2732204	2740028				34
Zinc	Solute Carrier Family 39 Member 4	SLC39A4	8	144409742	144416844		Yes		34
Zinc	Solute Carrier Family 39 Member 5	SLC39A5	12	56230049	56237846		Yes		34
Zinc	Solute Carrier Family 39 Member 6	SLC39A6	18	36108531	36129385				34
Zinc	Solute Carrier Family 39 Member 7	SLC39A7	6	33200445	33204439		Yes	Yes	34
Zinc	Solute Carrier Family 39 Member 8	SLC39A8	4	102251041	102431258	magnesium, manganese	Yes		34
Zinc	Solute Carrier Family 39 Member 9	SLC39A9	14	69398015	69462390				34
Zinc	Signal Transducer and Activator of Transcription 3	STAT3	17	42313324	42388568				34
Zinc	Carbonic Anhydrase 1	CA1	8	85327608	85379014				36
Zinc	Carbonic Anhydrase 2	CA2	8	85463968	85481493				36
Zinc	Carbonic Anhydrase 3	CA3	8	85373436	85449040				36
Zinc	Carbonic Anhydrase 13	CA13	8	85220587	85284073				36
Zinc	Secretory Carrier Membrane Protein 5	SCAMP5	15	74957219	75021495				36
Zinc	KLF Transcription Factor 8	KLF8	X	56232356	56291531				36
Zinc	Zinc Finger X-Linked Duplicated A	ZXDA	X	57906708	57910820				36
Zinc	Zinc Finger X-Linked Duplicated B	ZXDB	X	57591652	57597545				36
Sodium	Sodium Channel Epithelial 1 Subunit Alpha	SCNN1A	12	6346843	6377730	potassium			34
Sodium	Sodium Channel Epithelial 1 Subunit Beta	SCNN1B	16	23278231	23381294	potassium			49
Sodium	Sodium Channel Epithelial 1 Subunit Delta	SCNN1D	1	1280436	1292029	potassium			49
Sodium	Sodium Channel Epithelial 1 Subunit Gamma	SCNN1G	16	23182745	23216883	potassium			49
Sodium	Nuclear Receptor Subfamily 3 Group C Member 2	NR3C2	4	148078762	148444698				49
Sodium	Angiotensinogen	AGT	1	230702523	230714122				49
Sodium	FXYD Domain Containing Ion Transport Regulator 4	FXYD4	10	43371636	43376335				49
Sodium	FXYD Domain Containing Ion Transport Regulator 3	FXYD3	19	35115879	35124324				49
Sodium	FXYD Domain Containing Ion Transport Regulator 1	FXYD1	19	35138808	35143109				49
Sodium	FXYD Domain Containing Ion Transport Regulator 5	FXYD5	19	35154730	35169881				49
Sodium	FXYD Domain Containing Ion Transport Regulator 7	FXYD7	19	35143250	35154302				49
Sodium	Sodium Voltage-Gated Channel Beta Subunit 3	SCN3B	11	123629187	123655244				49
Sodium	NEDD4 E3 Ubiquitin Protein Ligase	NEDD4	15	55826922	55993746				49
Sodium	Serum/Glucocorticoid Regulated Kinase 1	SGK1	6	134169246	134318112				49
Sodium	Serine/Threonine Kinase 39	STK39	2	167954020	168247595				48
Sodium	G Protein-Coupled Receptor Kinase 4	GRK4	4	2963571	3040760				48
Sodium	Solute Carrier Family 4 Member 5	SLC4A5	2	74216242	74343414				48
Calcium	Transient Receptor Potential Cation Channel Subfamily M Member 2	TRPM2	21	44350163	44443081				34
Calcium	Transient Receptor Potential Cation Channel Subfamily V Member 5	TRPV5	7	142908101	142933746			Yes	37
Calcium	Transient Receptor Potential Cation Channel Subfamily V Member 6	TRPV6	7	142871208	142885745		Yes	Yes	39
Calcium	Calcium Sensing Receptor	CASR	3	122183668	122291629	magnesium, phosphorus			50
Calcium	B-Box and SPRY Domain Containing	BSPRY	9	113349541	113371233				41
Calcium	Regulator of G Protein Signalling 2	RGS2	1	192809039	192812275				41
Calcium	Solute Carrier Family 8 Member 1	SLC8A1	2	40097270	40611053				41
Calcium	Solute Carrier Family 8 Member 2	SLC8A2	19	47428017	47471893				41
Calcium	Solute Carrier Family 8 Member 3	SLC8A3	14	70044215	70189070				41
Calcium	ATPase Plasma Membrane Ca2+ Transporting 1	ATP2B1	12	89588049	89709300				41
Calcium	ATPase Plasma Membrane Ca2+ Transporting 2	ATP2B2	3	10324023	10708007				41
Calcium	ATPase Plasma Membrane Ca2+ Transporting 3	ATP2B3	X	153517676	153582939				41
Calcium	ATPase Plasma Membrane Ca2+ Transporting 4	ATP2B4	1	203626561	203744081				41
Calcium	Parathyroid Hormone	PTH	11	13492054	13496181	potassium			41
Calcium	Cytochrome P450 Family 24 Subfamily A Member 1	CYP24A1	20	54153446	54173986				36
Calcium	GATA Binding Protein 3	GATA3	10	8045378	8075198				36
Calcium	Diacylglycerol Kinase Delta	DGKD	2	233354507	233472104				36
Calcium	Von Willebrand Factor A Domain Containing 8	VWA8	13	41566835	41961120				36
Calcium	Glucokinase Regulator	GCKR	2	27496839	27523684				36
Iodine	Thyroid Hormone Receptor Interactor 4	TRIP4	15	64387748	64455303		Yes		38
Iodine	Iodotyrosine Deiodinase	IYD	6	150368892	150405969		Yes		38
Iodine	Solute Carrier Family 5 Member 5	SLC5A5	19	17871945	17895174	sodium			34
Iodine	Solute Carrier Family 16 Member 10	SLC16A10	6	111087503	111231194				47
Iodine	Thyroid Hormone Receptor Alpha	THRA	17	40058290	40093867				47
Iodine	Thyroid Hormone Receptor Beta	THRB	3	24117153	24495756				47
Iodine	Solute Carrier Family 16 Member 2	SLC16A2	X	74421493	74533917				47
Iodine	Thyroid Stimulating Hormone Receptor	TSHR	14	80954989	81146302				47
Iodine	Solute Carrier Organic Anion Transporter Family Member 1C1	SLCO1C1	12	20695355	20753386				47
Iodine	Thyroid Peroxidase	TPO	2	1374066	1543711				35
Iodine	Transthyretin	TTR	18	31557010	31599021				35
Iodine	Serpin Family A Member 7	SERPINA7	X	106032435	106038727				35
Iodine	Solute Carrier Family 3 Member 2	SLC3A2	11	62856102	62888875				35
Iodine	Sulfotransferase Family 6B Member 1	SULT6B1	2	37167820	37196598				35
Chloride	Chloride Voltage-Gated Channel 3	CLCN3	4	169612633	169723673				42
Chloride	Chloride Voltage-Gated Channel 4	CLCN4	X	10156945	10237660				42
Chloride	Chloride Voltage-Gated Channel 5	CLCN5	X	49922596	50099235				42
Chloride	Chloride Voltage-Gated Channel 6	CLCN6	1	11806096	11848079				42
Chloride	Chloride Voltage-Gated Channel 7	CLCN7	16	1444934	1475084				42
Chloride	CF Transmembrane Conductance Regulator	CFTR	7	117287120	117715971				42
Chloride	Aquaporin 6	AQP6	12	49967194	49977139				42
Chloride	Anoctamin 3	ANO3	11	26188842	26663289				42
Chloride	Anoctamin 4	ANO4	12	100717526	101128641				42
Chloride	Anoctamin 5	ANO5	11	21799934	22283357				42
Chloride	Anoctamin 6	ANO6	12	45215987	45440404				42
Chloride	Anoctamin 7	ANO7	2	241188509	241225377				42
Chloride	Bestrophin 1	BEST1	11	61950063	61965515				42
Chloride	G Protein-Coupled Receptor 89A	GPR89A	1	145607988	145670650			Yes	42
Chloride	Chloride Intracellular Channel 1	CLIC1	6	31730581	31739763			Yes	42
Chloride	Chloride Intracellular Channel 2	CLIC2	X	155276211	155334657				42
Chloride	Chloride Intracellular Channel 3	CLIC3	9	136994608	136996568				42
Chloride	Chloride Intracellular Channel 4	CLIC4	1	24745382	24844321				42
Chloride	Chloride Intracellular Channel 5	CLIC5	6	45880827	46080348				42
Chloride	Chloride Intracellular Channel 6	CLIC6	21	34669389	34718227				42
Chloride	Solute Carrier Family 17 Member 7	SLC17A7	19	49429401	49442360				42
Chloride	Solute Carrier Family 12 Member 2	SLC12A2	5	128083766	128189677				35
Chloride	Chloride Voltage-Gated Channel Kb	CLCNKB	1	16043736	16057308				44
Chloride	Barttin CLCNK Type Accessory Subunit Beta	BSND	1	54998933	55017172				44
Potassium	Potassium Inwardly Rectifying Channel Subfamily J Member 10	KCNJ10	1	159998651	160070160	calcium			44
Potassium	Cytochrome P450 Family 11 Subfamily B Member 1	CYP11B1	8	142872356	142879846				44
Potassium	Cytochrome P450 Family 11 Subfamily B Member 2	CYP11B2	8	142910559	142917843				44
Potassium	Hydroxysteroid 11-Beta Dehydrogenase 2	HSD11B2	16	67430652	67437553	sodium			44
Potassium	Solute Carrier Family 12 Member 1	SLC12A1	15	48178438	48304078	sodium, chloride			44
Potassium	Potassium Inwardly Rectifying Channel Subfamily J Member 1	KCNJ1	11	128836315	128867373				44
Potassium	Solute Carrier Family 12 Member 3	SLC12A3	16	56865207	56915850	calcium, magnesium			44
Phosphorus	Solute Carrier Family 34 Member 1	SLC34A1	5	177379235	177398848	calcium			43
Phosphorus	Solute Carrier Family 34 Member 2	SLC34A2	4	25648011	25678748				43
Phosphorus	Solute Carrier Family 34 Member 3	SLC34A3	9	137230757	137236555	calcium			43
Phosphorus	Fibroblast Growth Factor 23	FGF23	12	4368227	4379712				43
Phosphorus	Polypeptide N-Acetylgalactosaminyltransferase 3	GALNT3	2	165747588	165794659				43
Phosphorus	Alkaline Phosphatase, Biomineralization Associated	ALPL	1	21509397	21578410				36
Phosphorus	NBPF Member 3	NBPF3	1	21440128	21485005				36
Phosphorus	Phosphodiesterase 7B	PDE7B	6	135851701	136195574				36
Phosphorus	LEM Domain Nuclear Envelope Protein 2	LEMD2	6	33771202	33789130				36
Phosphorus	Motilin	MLN	6	33794673	33804003				36
Phosphorus	Inositol 1,4,5-Triphosphate Receptor Type 3	ITPR3	6	33620365	33696574				36
Phosphorus	Mitochondrial Matrix Import Factor 23	CCDC58	3	122359591	122383231				36
Phosphorus	Fibroblast Growth Factor 6	FGF6	12	4428155	4445614				36
Phosphorus	RAD51 Associated Protein 1	RAD51AP1	12	4538798	4560048				36
Manganese	Superoxide Dismutase 2	SOD2	6	159669069	159745186				34
Manganese	Solute Carrier Family 30 Member 10	SLC30A10	1	219685427	219958647	zinc, magnesium			36
Manganese	Cytochrome P450 12c1	12C1	3	130850595	131016712				46
Manganese	Solute Carrier Family 39 Member 14	SLC39A14	8	22367249	22434129	zinc			46
Molybdenum	Major Facilitator Superfamily Domain Containing 5	MFSD5	12	53251251	53254406				34
Molybdenum	Molybdenum Cofactor Synthesis 1	MOCS1	6	39899578	39934551				45
Molybdenum	Molybdenum Cofactor Synthesis 2	MOCS2	5	53095679	53110063				45
Molybdenum	Molybdenum Cofactor Sulfurase	MOCOS	18	36187497	36272157				51
Molybdenum	Gephyrin	GPHN	14	66507407	67181803				45
