# Supplementary material for: Global impact of micronutrients in modern human evolution
Source: Am J Hum Genet. 2025 Sep 10;112(10):2538–61. doi: 10.1016/j.ajhg.2025.08.005 (PMC12696500; doi:10.1016/j.ajhg.2025.08.005)
Supplement: Data S2. Enrichment of significant SNPs in micronutrient-associated gene sets [file mmc3.xlsx]

## Sheet: Table 1
	Total SNPs	Exp-sig	Exp-nonsig	Obs-sig	Obs-nonsig	Enrichment	Chi-Squared
Adygei	126826	6341.3	120485	7060	119766	0.113336	2.05017e-20
Balochi	134072	6703.6	127368	7377	126695	0.100453	3.21863e-17
Bantu-speaking	139869	6993.45	132876	7555	132314	0.0802966	5.60314e-12
Basque	128249	6412.45	121837	7035	121214	0.0970846	1.50809e-15
Bedouin	145301	7265.05	138036	8084	137217	0.112725	6.34772e-23
BergamoItalian-Tuscan	130295	6514.75	123780	7193	123102	0.10411	6.61252e-18
Biaka	143424	7171.2	136253	7686	135738	0.0717871	4.45834e-10
Bougainville	121420	6071	115349	5967	115453	-0.0171306	0.170863
Brahui	133281	6664.05	126617	7558	125723	0.134145	2.73753e-29
Burusho	133501	6675.05	126826	7399	126102	0.108456	9.7984e-20
Dai-Lahu	124886	6244.3	118642	6334	118552	0.0143651	0.244168
Druze	138690	6934.5	131756	7774	130916	0.121061	4.49682e-25
French	133795	6689.75	127105	7073	126722	0.0572891	1.52862e-06
Han	135885	6794.25	129091	6782	129103	-0.001803	0.878811
Hazara	130424	6521.2	123903	6471	123953	-0.00769797	0.52361
Japanese	130958	6547.9	124410	6592	124366	0.00673498	0.576062
Kalash	124412	6220.6	118191	6555	117857	0.0537569	1.36143e-05
Makrani	134309	6715.45	127594	7707	126602	0.147652	2.19136e-35
Mandenka	132155	6607.75	125547	5923	126232	-0.103628	5.49574e-18
Maya	123347	6167.35	117180	6226	117121	0.00950976	0.443542
Mbuti	133814	6690.7	127123	7050	126764	0.0537014	6.58404e-06
Mozabite	132894	6644.7	126249	6993	125901	0.0524177	1.16609e-05
Naxi-Yi	126836	6341.8	120494	6412	120424	0.0110694	0.365774
NorthernHan_Tu	129419	6470.95	122948	6196	123223	-0.0424899	0.000453573
Orcadian	125334	6266.7	119067	6742	118592	0.0758453	7.27069e-10
Oroqen-Hezhen-Daur	132221	6611.05	125610	6325	125896	-0.0432685	0.000306809
Palestinian	146168	7308.4	138860	7674	138494	0.0500246	1.14575e-05
Papuan-	124488	6224.4	118264	6859	117629	0.101954	1.55017e-16
Pathan	135148	6757.4	128391	7312	127836	0.082073	4.45479e-12
Pima	116070	5803.5	110266	5467	110603	-0.0579823	5.84614e-06
Russian	132762	6638.1	126124	7331	125431	0.104382	2.6517e-18
Ju|'hoan	131602	6580.1	125022	6617	124985	0.00560782	0.640706
Sardinian	131471	6573.55	124897	7206	124265	0.0962113	1.21213e-15
She-Miao-Tujia	132090	6604.5	125486	6740	125350	0.0205163	0.0871484
Sindhi	135336	6766.8	128569	7291	128045	0.0774665	6.23555e-11
Surui-Karitiana	116023	5801.15	110222	5391	110632	-0.0707015	3.29687e-08
Uygur	123101	6155.05	116946	6305	116796	0.0243621	0.0498836
Xibo-Mongolian	128176	6408.8	121767	6799	121377	0.060885	5.7101e-07
Yakut	127945	6397.25	121548	6821	121124	0.0662394	5.45979e-08
Yoruba	0	0	0	0	0	#DIV/0!	#DIV/0!

## Sheet: Table 2
	Total SNPs	Exp-sig	Exp-nonsig	Obs-sig	Obs-nonsig	Enrichment	Chi-Squared
Adygei	126826	126.826	126699	190	126636	0.498116	1.99497e-08
Balochi	134072	134.072	133938	119	133953	-0.112417	0.192806
Basque	128249	128.249	128121	113	128136	-0.118902	0.177916
Bantu-speaking	139869	139.869	139729	235	139634	0.680144	8.42776e-16
Bedouin	145301	145.301	145156	164	145137	0.128691	0.120654
BergamoItalian-Tuscan	130295	130.295	130165	147	130148	0.128209	0.14314
Biaka	143424	143.424	143281	296	143128	1.06381	3.2586e-37
Bougainville	121420	121.42	121299	97	121323	-0.20112	0.0266049
Brahui	133281	133.281	133148	167	133114	0.252992	0.00347584
Burusho	133501	133.501	133367	203	133298	0.520588	1.76565e-09
Dai-Lahu	124886	124.886	124761	184	124702	0.473344	1.20737e-07
Druze	138690	138.69	138551	150	138540	0.0815488	0.336626
French	133795	133.795	133661	276	133519	1.06286	9.03499e-35
Han	135885	135.885	135749	239	135646	0.75884	8.73585e-19
Hazara	130424	130.424	130294	167	130257	0.280439	0.00135386
Japanese	130958	130.958	130827	101	130857	-0.22876	0.00881434
Kalash	124412	124.412	124288	208	124204	0.671864	6.49303e-14
Makrani	134309	134.309	134175	192	134117	0.429539	6.34209e-07
Mandenka	132155	132.155	132023	217	131938	0.642011	1.53407e-13
Maya	123347	123.347	123224	150	123197	0.216081	0.0163486
Mbuti	133814	133.814	133680	193	133621	0.442301	3.07153e-07
Mozabite	132894	132.894	132761	92	132802	-0.307719	0.000386479
Naxi-Yi	126836	126.836	126709	131	126705	0.0328298	0.711443
NorthernHan_Tu	129419	129.419	129290	129	129290	-0.00323755	0.970605
Orcadian	125334	125.334	125209	123	125211	-0.0186222	0.834772
Oroqen-Hezhen-Daur	132221	132.221	132089	202	132019	0.527745	1.26768e-09
Palestinian	146168	146.168	146022	173	145995	0.18357	0.0263871
Papuan-	124488	124.488	124364	81	124407	-0.349335	9.63414e-05
Pathan	135148	135.148	135013	246	134902	0.820227	1.42602e-21
Pima	116070	116.07	115954	93	115977	-0.198759	0.0321596
Russian	132762	132.762	132629	128	132634	-0.0358687	0.679244
Ju|'hoan	131602	131.602	131470	132	131470	0.00302427	0.97231
Sardinian	131471	131.471	131340	92	131379	-0.300226	0.000572886
She-Miao-Tujia	132090	132.09	131958	243	131847	0.839655	4.68087e-22
Sindhi	135336	135.336	135201	130	135206	-0.0394278	0.6463
Surui-Karitiana	116023	116.023	115907	122	115901	0.0515156	0.578776
Uygur	123101	123.101	122978	166	122935	0.348486	0.000109543
Xibo-Mongolian	128176	128.176	128048	203	127973	0.58376	3.78306e-11
Yakut	127945	127.945	127817	203	127742	0.586619	3.1639e-11
Yoruba	0	0	0	0	0	#DIV/0!	#DIV/0!

## Sheet: Table 3
	Total SNPs	Exp-sig	Exp-nonsig	Obs-sig	Obs-nonsig	Enrichment	Chi-Squared
Adygei	44174	2208.7	41965.3	2059	42115	-0.0677774	0.00108283
Balochi	51540	2577	48963	2241	49299	-0.130384	1.11522e-11
Basque	48304	2415.2	45888.8	1659	46645	-0.3131	3.8262e-56
Bantu-speaking	63203	3160.15	60042.8	3065	60138	-0.0301093	0.0824625
Bedouin	63559	3177.95	60381.1	3115	60444	-0.0198084	0.251931
BergamoItalian-Tuscan	47021	2351.05	44669.9	2275	44746	-0.0323472	0.107575
Biaka	71846	3592.3	68253.7	2596	69250	-0.277343	3.2297e-65
Bougainville	35448	1772.4	33675.6	1333	34115	-0.247912	9.3133e-27
Brahui	51382	2569.1	48812.9	2075	49307	-0.192324	1.50196e-23
Burusho	50727	2536.35	48190.7	1715	49012	-0.323831	7.59302e-63
Dai-Lahu	41528	2076.4	39451.6	1457	40071	-0.298305	3.32119e-44
Druze	58072	2903.6	55168.4	1994	56078	-0.313266	3.38783e-67
French	51261	2563.05	48697.9	1958	49303	-0.236066	1.45405e-34
Han	48514	2425.7	46088.3	1352	47162	-0.442635	8.29918e-111
Hazara	47613	2380.65	45232.3	1779	45834	-0.252725	1.10072e-36
Japanese	46655	2332.75	44322.2	2223	44432	-0.0470475	0.0197346
Kalash	47823	2391.15	45431.8	1625	46198	-0.320411	3.82539e-58
Makrani	52465	2623.25	49841.8	2633	49832	0.00371676	0.845151
Mandenka	66143	3307.15	62835.8	2779	63364	-0.159699	4.40256e-21
Maya	41400	2070	39330	1982	39418	-0.0425121	0.047208
Mbuti	53013	2650.65	50362.3	2566	50447	-0.0319356	0.0916229
Mozabite	59821	2991.05	56829.9	2958	56863	-0.0110496	0.535252
Naxi-Yi	42832	2141.6	40690.4	1562	41270	-0.270639	8.6199e-38
NorthernHan_Tu	44382	2219.1	42162.9	1763	42619	-0.205534	2.97107e-23
Orcadian	43566	2178.3	41387.7	2212	41354	0.0154708	0.458806
Oroqen-Hezhen-Daur	48129	2406.45	45722.6	1450	46679	-0.397453	5.10536e-89
Palestinian	63187	3159.35	60027.7	2860	60327	-0.0947505	4.65263e-08
Papuan-	38131	1906.55	36224.4	1648	36483	-0.135611	1.23854e-09
Pathan	51268	2563.4	48704.6	1618	49650	-0.368807	8.33234e-82
Pima	34110	1705.5	32404.5	1013	33097	-0.406039	2.47364e-66
Russian	50231	2511.55	47719.4	1991	48240	-0.207262	1.61954e-26
Ju|'hoan	34170	1708.5	32461.5	1152	33018	-0.325724	2.12045e-43
Sardinian	50858	2542.9	48315.1	1752	49106	-0.311023	2.92905e-58
She-Miao-Tujia	47391	2369.55	45021.4	1328	46063	-0.439556	8.18405e-107
Sindhi	51662	2583.1	49078.9	2396	49266	-0.0724323	0.00015876
Surui-Karitiana	35566	1778.3	33787.7	1594	33972	-0.103638	7.32729e-06
Uygur	38044	1902.2	36141.8	1793	36251	-0.0574072	0.0102047
Xibo-Mongolian	43078	2153.9	40924.1	1839	41239	-0.1462	3.3685e-12
Yakut	47399	2369.95	45029.1	1932	45467	-0.184793	2.71092e-20
Yoruba	66717	3335.85	63381.2	3154	63563	-0.0545138	0.00123643

## Sheet: Table 4
	Total SNPs	Exp-sig	Exp-nonsig	Obs-sig	Obs-nonsig	Enrichment	Chi-Squared
Adygei	44174	44.174	44129.8	57	44117	0.290352	0.0535145
Balochi	51540	51.54	51488.5	61	51479	0.183547	0.187381
Basque	48304	48.304	48255.7	48	48256	-0.00629347	0.965094
Bantu-speaking	63203	63.203	63139.8	68	63135	0.0758983	0.546046
Bedouin	63559	63.559	63495.4	24	63535	-0.622398	6.88843e-07
BergamoItalian-Tuscan	47021	47.021	46974	86	46935	0.82897	1.29104e-08
Biaka	71846	71.846	71774.2	62	71784	-0.137043	0.24516
Bougainville	35448	35.448	35412.6	14	35434	-0.605055	0.000313123
Brahui	51382	51.382	51330.6	37	51345	-0.279903	0.0447085
Burusho	50727	50.727	50676.3	50	50677	-0.0143316	0.918657
Dai-Lahu	41528	41.528	41486.5	44	41484	0.0595261	0.701133
Druze	58072	58.072	58013.9	89	57983	0.53258	4.89556e-05
French	51261	51.261	51209.7	77	51184	0.502117	0.000322165
Han	48514	48.514	48465.5	40	48474	-0.175496	0.221339
Hazara	47613	47.613	47565.4	29	47584	-0.390923	0.00695898
Japanese	46655	46.655	46608.3	39	46616	-0.164077	0.262169
Kalash	47823	47.823	47775.2	43	47780	-0.100851	0.485317
Makrani	52465	52.465	52412.5	47	52418	-0.104165	0.450327
Mandenka	66143	66.143	66076.9	74	66069	0.118788	0.33376
Maya	41400	41.4	41358.6	42	41358	0.0144928	0.925668
Mbuti	53013	53.013	52960	35	52978	-0.339785	0.0133158
Mozabite	59821	59.821	59761.2	48	59773	-0.197606	0.126232
Naxi-Yi	42832	42.832	42789.2	72	42760	0.680986	8.2334e-06
NorthernHan-Tu	44382	44.382	44337.6	51	44331	0.149115	0.320274
Orcadian	43566	43.566	43522.4	36	43530	-0.173668	0.25144
Oroqen-Hezhen-Daur	48129	48.129	48080.9	33	48096	-0.314343	0.0291209
Palestinian	63187	63.187	63123.8	82	63105	0.297735	0.0178899
Papuan	38131	38.131	38092.9	41	38090	0.0752406	0.642042
Pathan	51268	51.268	51216.7	68	51200	0.326363	0.019388
Pima	34110	34.11	34075.9	33	34077	-0.0325418	0.849191
Russian	50231	50.231	50180.8	49	50182	-0.0245068	0.862042
Ju|'hoan	34170	34.17	34135.8	0	34170	-1	4.96216e-09
Sardinian	50858	50.858	50807.1	65	50793	0.278068	0.0472524
She-Miao-Tujia	47391	47.391	47343.6	52	47339	0.0972548	0.502955
Sindhi	51662	51.662	51610.3	43	51619	-0.167667	0.227922
Surui-Karitiana	35566	35.566	35530.4	25	35541	-0.297081	0.0762953
Uygur	38044	38.044	38006	51	37993	0.340553	0.0355904
Xibo-Mongolian	43078	43.078	43034.9	50	43028	0.160685	0.291349
Yakut	47399	47.399	47351.6	63	47336	0.329142	0.0233795
Yoruba	66717	66.717	66650.3	46	66671	-0.310521	0.011161

## Sheet: Table 5
	Micronutrient	Total SNPs	Exp-sig	Exp-nonsig	Obs-sig	Obs-nonsig	Enrichment	Chi-Squared
Adygei	Selenium	33550	1677.5	31872.5	1750	31800	0.0432191	0.0693517
Balochi	Selenium	35529	1776.45	33752.6	1841	33688	0.0363365	0.116114
Basque	Selenium	34481	1724.05	32757	1642	32839	-0.0475914	0.0426204
Bantu-speaking	Selenium	37163	1858.15	35304.8	2131	35032	0.14684	8.3508e-11
Bedouin	Selenium	38406	1920.3	36485.7	2116	36290	0.101911	4.60796e-06
BergamoItalian-Tuscan	Selenium	34267	1713.35	32553.7	1738	32529	0.014387	0.541208
Biaka	Selenium	38344	1917.2	36426.8	1805	36539	-0.0585228	0.00856261
Bougainville	Selenium	31930	1596.5	30333.5	1676	30254	0.0497964	0.0412145
Brahui	Selenium	35319	1765.95	33553.1	1976	33343	0.118944	2.92402e-07
Burusho	Selenium	35260	1763	33497	1864	33396	0.0572887	0.0135896
Dai-Lahu	Selenium	32942	1647.1	31294.9	1904	31038	0.155971	8.33378e-11
Druze	Selenium	36570	1828.5	34741.5	1764	34806	-0.0352748	0.121726
French	Selenium	35439	1771.95	33667.1	1600	33839	-0.09704	2.77763e-05
Han	Selenium	35792	1789.6	34002.4	2145	33647	0.198592	6.72989e-18
Hazara	Selenium	34189	1709.45	32479.5	1986	32203	0.161777	6.7656e-12
Japanese	Selenium	34416	1720.8	32695.2	2068	32348	0.201767	8.9097e-18
Kalash	Selenium	32730	1636.5	31093.5	1711	31019	0.045524	0.0588309
Makrani	Selenium	35497	1774.85	33722.2	1898	33599	0.0693861	0.00270773
Mandenka	Selenium	35348	1767.4	33580.6	1404	33944	-0.205613	7.40627e-19
Maya	Selenium	32559	1627.95	30931	2046	30513	0.256795	2.15397e-26
Mbuti	Selenium	35452	1772.6	33679.4	1806	33646	0.0188424	0.415693
Mozabite	Selenium	35158	1757.9	33400.1	1654	33504	-0.0591046	0.0110071
Naxi-Yi	Selenium	33330	1666.5	31663.5	2003	31327	0.20192	2.74148e-17
NorthernHan-Tu	Selenium	34092	1704.6	32387.4	2075	32017	0.217294	3.43419e-20
Orcadian	Selenium	33367	1668.35	31698.7	1596	31771	-0.0433662	0.069167
Oroqen-Hezhen-Daur	Selenium	34662	1733.1	32928.9	2040	32622	0.177082	3.92341e-14
Palestinian	Selenium	38926	1946.3	36979.7	1702	37224	-0.12552	1.33582e-08
Papuan	Selenium	32613	1630.65	30982.3	1851	30762	0.13513	2.16227e-08
Pathan	Selenium	35771	1788.55	33982.4	1829	33942	0.0226161	0.32644
Pima	Selenium	30623	1531.15	29091.8	1503	29120	-0.0183849	0.460461
Russian	Selenium	34898	1744.9	33153.1	1890	33008	0.0831566	0.000365444
Ju|'hoan	Selenium	34739	1736.95	33002.1	1552	33187	-0.10648	5.2883e-06
Sardinian	Selenium	34931	1746.55	33184.4	1896	33035	0.0855687	0.000243534
She-Miao-Tujia	Selenium	34898	1744.9	33153.1	2125	32773	0.217835	1.00247e-20
Sindhi	Selenium	35605	1780.25	33824.8	1991	33614	0.118382	2.98071e-07
Surui-Karitiana	Selenium	30526	1526.3	28999.7	1495	29031	-0.0205071	0.411087
Uygur	Selenium	32320	1616	30704	1989	30331	0.230817	1.73567e-21
Xibo-Mongolian	Selenium	33504	1675.2	31828.8	2275	31229	0.358047	4.31265e-51
Yakut	Selenium	33487	1674.35	31812.7	2310	31177	0.37964	3.45368e-57
Adygei	Copper	2587	129.35	2457.65	142	2445	0.0977967	0.253804
Balochi	Copper	2760	138	2622	113	2647	-0.181159	0.0290044
Basque	Copper	2659	132.95	2526.05	180	2479	0.353892	2.83258e-05
Bantu-speaking	Copper	2842	142.1	2699.9	158	2684	0.111893	0.171162
Bedouin	Copper	3053	152.65	2900.35	183	2870	0.198821	0.0117262
BergamoItalian-Tuscan	Copper	2651	132.55	2518.45	188	2463	0.418333	7.75642e-07
Biaka	Copper	3086	154.3	2931.7	63	3023	-0.591704	4.66563e-14
Bougainville	Copper	2513	125.65	2387.35	94	2419	-0.25189	0.00376893
Brahui	Copper	2749	137.45	2611.55	124	2625	-0.0978538	0.239183
Burusho	Copper	2751	137.55	2613.45	181	2570	0.315885	0.000144114
Dai-Lahu	Copper	2549	127.45	2421.55	97	2452	-0.238917	0.00565235
Druze	Copper	2856	142.8	2713.2	225	2631	0.57563	1.69623e-12
French	Copper	2736	136.8	2599.2	179	2557	0.30848	0.000214114
Han	Copper	2804	140.2	2663.8	146	2658	0.0413695	0.61527
Hazara	Copper	2717	135.85	2581.15	196	2521	0.442768	1.19191e-07
Japanese	Copper	2704	135.2	2568.8	186	2518	0.37574	7.37977e-06
Kalash	Copper	2565	128.25	2436.75	79	2486	-0.384016	8.12521e-06
Makrani	Copper	2795	139.75	2655.25	187	2608	0.338104	4.118e-05
Mandenka	Copper	2857	142.85	2714.15	56	2801	-0.60798	8.96312e-14
Maya	Copper	2531	126.55	2404.45	46	2485	-0.636507	2.03665e-13
Mbuti	Copper	2760	138	2622	117	2643	-0.152174	0.0666423
Mozabite	Copper	2756	137.8	2618.2	155	2601	0.124819	0.132765
Naxi-Yi	Copper	2582	129.1	2452.9	146	2436	0.130906	0.127004
NorthernHan-Tu	Copper	2672	133.6	2538.4	117	2555	-0.124251	0.140623
Orcadian	Copper	2568	128.4	2439.6	177	2391	0.378505	1.08053e-05
Oroqen-Hezhen-Daur	Copper	2705	135.25	2569.75	68	2637	-0.497227	2.97758e-09
Palestinian	Copper	3081	154.05	2926.95	190	2891	0.233366	0.00296147
Papuan	Copper	2559	127.95	2431.05	74	2485	-0.421649	9.91156e-07
Pathan	Copper	2782	139.1	2642.9	199	2583	0.430625	1.88064e-07
Pima	Copper	2385	119.25	2265.75	96	2289	-0.194969	0.0289329
Russian	Copper	2740	137	2603	201	2539	0.467153	2.02402e-08
Ju|'hoan	Copper	2801	140.05	2660.95	135	2666	-0.0360586	0.661522
Sardinian	Copper	2769	138.45	2630.55	111	2658	-0.198267	0.0166883
She-Miao-Tujia	Copper	2699	134.95	2564.05	64	2635	-0.52575	3.69969e-10
Sindhi	Copper	2872	143.6	2728.4	157	2715	0.0933148	0.25127
Surui-Karitiana	Copper	2372	118.6	2253.4	59	2313	-0.50253	1.96675e-08
Uygur	Copper	2519	125.95	2393.05	156	2363	0.238587	0.00601142
Xibo-Mongolian	Copper	2605	130.25	2474.75	84	2521	-0.355086	3.21361e-05
Yakut	Copper	2670	133.5	2536.5	168	2502	0.258427	0.00218771
Adygei	Iron	12482	624.1	11857.9	624	11858	-0.000160231	0.996723
Balochi	Iron	13269	663.45	12605.5	556	12713	-0.161956	1.8692e-05
Basque	Iron	12654	632.7	12021.3	583	12071	-0.0785522	0.0426424
Bantu-speaking	Iron	14040	702	13338	636	13404	-0.0940171	0.0105968
Bedouin	Iron	14263	713.15	13549.9	734	13529	0.0292365	0.423109
BergamoItalian-Tuscan	Iron	12862	643.1	12218.9	623	12239	-0.0312549	0.416106
Biaka	Iron	13887	694.35	13192.6	731	13156	0.0527832	0.153581
Bougainville	Iron	11805	590.25	11214.8	516	11289	-0.125794	0.0017152
Brahui	Iron	13259	662.95	12596	632	12627	-0.0466853	0.217475
Burusho	Iron	13180	659	12521	665	12515	0.0091047	0.810486
Dai-Lahu	Iron	12276	613.8	11662.2	525	11751	-0.144673	0.000235648
Druze	Iron	13897	694.85	13202.1	687	13210	-0.0112974	0.759958
French	Iron	13179	658.95	12520	618	12561	-0.0621443	0.101696
Han	Iron	13459	672.95	12786	581	12878	-0.136637	0.000276234
Hazara	Iron	12883	644.15	12238.9	575	12308	-0.107351	0.00518428
Japanese	Iron	13059	652.95	12406	500	12559	-0.234245	8.19407e-10
Kalash	Iron	12180	609	11571	655	11525	0.0755337	0.05582
Makrani	Iron	13236	661.8	12574.2	639	12597	-0.0344515	0.363189
Mandenka	Iron	12983	649.15	12333.9	612	12371	-0.0572287	0.13466
Maya	Iron	12028	601.4	11426.6	668	11360	0.110742	0.00533105
Mbuti	Iron	13163	658.15	12504.9	688	12475	0.0453544	0.232569
Mozabite	Iron	13113	655.65	12457.4	641	12472	-0.0223442	0.557202
Naxi-Yi	Iron	12580	629	11951	570	12010	-0.0937997	0.0157959
NorthernHan-Tu	Iron	12852	642.6	12209.4	456	12396	-0.290383	4.27624e-14
Orcadian	Iron	12365	618.25	11746.8	554	11811	-0.103922	0.00802255
Oroqen-Hezhen-Daur	Iron	13060	653	12407	559	12501	-0.143951	0.000160608
Palestinian	Iron	14284	714.2	13569.8	723	13561	0.0123215	0.735484
Papuan	Iron	12185	609.25	11575.8	701	11484	0.150595	0.000136902
Pathan	Iron	13362	668.1	12693.9	605	12757	-0.0944469	0.0122573
Pima	Iron	11426	571.3	10854.7	666	10760	0.165762	4.80411e-05
Russian	Iron	13016	650.8	12365.2	607	12409	-0.0673018	0.0781498
Ju|'hoan	Iron	13066	653.3	12412.7	544	12522	-0.167304	1.14741e-05
Sardinian	Iron	13016	650.8	12365.2	525	12491	-0.193301	4.20679e-07
She-Miao-Tujia	Iron	13121	656.05	12465	597	12524	-0.0900084	0.0180146
Sindhi	Iron	13348	667.4	12680.6	581	12767	-0.129458	0.000600693
Surui-Karitiana	Iron	11384	569.2	10814.8	560	10824	-0.016163	0.692375
Uygur	Iron	12189	609.45	11579.5	545	11644	-0.105751	0.00739521
Xibo-Mongolian	Iron	12780	639	12141	562	12218	-0.120501	0.00177681
Yakut	Iron	12614	630.7	11983.3	599	12015	-0.0502616	0.195303
Adygei	Magnesium	16189	809.45	15379.5	704	15485	-0.130274	0.000143139
Balochi	Magnesium	16997	849.85	16147.1	742	16255	-0.126905	0.000147252
Basque	Magnesium	16307	815.35	15491.6	477	15830	-0.414975	5.25504e-34
Bantu-speaking	Magnesium	17892	894.6	16997.4	1051	16841	0.174827	8.10004e-08
Bedouin	Magnesium	18416	920.8	17495.2	819	17597	-0.110556	0.000577558
BergamoItalian-Tuscan	Magnesium	16630	831.5	15798.5	682	15948	-0.179796	1.04211e-07
Biaka	Magnesium	17757	887.85	16869.2	1322	16435	0.48899	1.58428e-50
Bougainville	Magnesium	15251	762.55	14488.5	951	14300	0.247131	2.52972e-12
Brahui	Magnesium	16976	848.8	16127.2	692	16284	-0.184731	3.35522e-08
Burusho	Magnesium	17162	858.1	16303.9	846	16316	-0.0141009	0.671716
Dai-Lahu	Magnesium	15935	796.75	15138.2	621	15314	-0.220584	1.67947e-10
Druze	Magnesium	17529	876.45	16652.5	804	16725	-0.082663	0.0120456
French	Magnesium	17037	851.85	16185.1	679	16358	-0.202911	1.23129e-09
Han	Magnesium	17285	864.25	16420.8	706	16579	-0.183107	3.33569e-08
Hazara	Magnesium	16603	830.15	15772.9	658	15945	-0.207372	8.78287e-10
Japanese	Magnesium	16677	833.85	15843.1	743	15934	-0.108952	0.00124706
Kalash	Magnesium	15832	791.6	15040.4	680	15152	-0.14098	4.70981e-05
Makrani	Magnesium	17051	852.55	16198.5	732	16319	-0.141399	2.2764e-05
Mandenka	Magnesium	16672	833.6	15838.4	835	15837	0.00167946	0.960322
Maya	Magnesium	15834	791.7	15042.3	516	15318	-0.348238	8.91343e-24
Mbuti	Magnesium	16863	843.15	16019.9	753	16110	-0.10692	0.001446
Mozabite	Magnesium	16982	849.1	16132.9	802	16180	-0.0554705	0.0972442
Naxi-Yi	Magnesium	16161	808.05	15353	672	15489	-0.168368	9.08868e-07
NorthernHan-Tu	Magnesium	16361	818.05	15543	575	15786	-0.297109	2.81805e-18
Orcadian	Magnesium	15777	788.85	14988.1	755	15022	-0.0429106	0.216267
Oroqen-Hezhen-Daur	Magnesium	16829	841.45	15987.5	575	16254	-0.316656	4.33821e-21
Palestinian	Magnesium	18388	919.4	17468.6	742	17646	-0.192952	1.9418e-09
Papuan	Magnesium	15501	775.05	14726	793	14708	0.0231598	0.508284
Pathan	Magnesium	17293	864.65	16428.3	727	16566	-0.159197	1.56464e-06
Pima	Magnesium	14795	739.75	14055.2	717	14078	-0.0307536	0.390794
Russian	Magnesium	16771	838.55	15932.5	705	16066	-0.159263	2.22642e-06
Ju|'hoan	Magnesium	16428	821.4	15606.6	774	15654	-0.0577064	0.0897282
Sardinian	Magnesium	16641	832.05	15809	715	15926	-0.140677	3.13718e-05
She-Miao-Tujia	Magnesium	16747	837.35	15909.6	634	16113	-0.242849	5.59956e-13
Sindhi	Magnesium	17287	864.35	16422.7	603	16684	-0.302366	7.48186e-20
Surui-Karitiana	Magnesium	14836	741.8	14094.2	623	14213	-0.160151	7.63443e-06
Uygur	Magnesium	15752	787.6	14964.4	552	15200	-0.299137	7.1097e-18
Xibo-Mongolian	Magnesium	16431	821.55	15609.5	653	15778	-0.205161	1.60713e-09
Yakut	Magnesium	16239	811.95	15427	633	15606	-0.220395	1.16939e-10
Adygei	Zinc	14765	738.25	14026.8	975	13790	0.320691	3.89973e-19
Balochi	Zinc	15539	776.95	14762	1107	14432	0.424802	5.84529e-34
Basque	Zinc	14901	745.05	14156	886	14015	0.189182	1.17089e-07
Bantu-speaking	Zinc	16330	816.5	15513.5	880	15450	0.077771	0.022608
Bedouin	Zinc	16813	840.65	15972.4	990	15823	0.17766	1.25781e-07
BergamoItalian-Tuscan	Zinc	15019	750.95	14268	989	14030	0.316998	4.98823e-19
Biaka	Zinc	16715	835.75	15879.2	944	15771	0.129524	0.000122165
Bougainville	Zinc	14201	710.05	13491	601	13600	-0.153581	2.68399e-05
Brahui	Zinc	15483	774.15	14708.9	1081	14402	0.39637	1.10694e-29
Burusho	Zinc	15449	772.45	14676.5	1210	14239	0.566444	1.09648e-58
Dai-Lahu	Zinc	14675	733.75	13941.2	779	13896	0.0616695	0.0865491
Druze	Zinc	15976	798.8	15177.2	1016	14960	0.271908	3.15576e-15
French	Zinc	15559	777.95	14781	993	14566	0.276432	2.56437e-15
Han	Zinc	15881	794.05	15087	897	14984	0.129652	0.000177999
Hazara	Zinc	15303	765.15	14537.9	998	14305	0.304319	5.79274e-18
Japanese	Zinc	15283	764.15	14518.9	988	14295	0.29294	9.71796e-17
Kalash	Zinc	14486	724.3	13761.7	1008	13478	0.391689	2.9136e-27
Makrani	Zinc	15594	779.7	14814.3	1160	14434	0.487752	2.26685e-44
Mandenka	Zinc	15551	777.55	14773.5	673	14878	-0.134461	0.000119677
Maya	Zinc	14416	720.8	13695.2	687	13729	-0.0468923	0.196476
Mbuti	Zinc	15753	787.65	14965.4	516	15237	-0.344887	3.06e-23
Mozabite	Zinc	15468	773.4	14694.6	830	14638	0.0731833	0.0367883
Naxi-Yi	Zinc	14878	743.9	14134.1	807	14071	0.0848232	0.0176149
NorthernHan-Tu	Zinc	15019	750.95	14268	803	14216	0.0693122	0.0513267
Orcadian	Zinc	14588	729.4	13858.6	973	13615	0.333973	2.16111e-20
Oroqen-Hezhen-Daur	Zinc	15423	771.15	14651.9	765	14658	-0.0079751	0.820254
Palestinian	Zinc	16750	837.5	15912.5	1062	15688	0.26806	1.73342e-15
Papuan	Zinc	14591	729.55	13861.5	755	13836	0.0348845	0.333687
Pathan	Zinc	15646	782.3	14863.7	1099	14547	0.404832	3.37198e-31
Pima	Zinc	13454	672.7	12781.3	769	12685	0.143154	0.000139318
Russian	Zinc	15391	769.55	14621.5	992	14399	0.289065	1.91636e-16
Ju|'hoan	Zinc	15283	764.15	14518.9	786	14497	0.0285939	0.417388
Sardinian	Zinc	15252	762.6	14489.4	855	14397	0.121164	0.000597152
She-Miao-Tujia	Zinc	15475	773.75	14701.2	796	14679	0.0287561	0.411835
Sindhi	Zinc	15690	784.5	14905.5	1053	14637	0.342256	7.93593e-23
Surui-Karitiana	Zinc	13473	673.65	12799.4	832	12641	0.235063	3.86233e-10
Uygur	Zinc	14515	725.75	13789.2	815	13700	0.122976	0.000676294
Xibo-Mongolian	Zinc	14880	744	14136	819	14061	0.100806	0.00478646
Yakut	Zinc	14984	749.2	14234.8	748	14236	-0.00160171	0.964123
Adygei	Sodium	9275	463.75	8811.25	487	8788	0.0501348	0.267995
Balochi	Sodium	9590	479.5	9110.5	471	9119	-0.0177268	0.690441
Basque	Sodium	9282	464.1	8817.9	567	8715	0.221719	9.55525e-07
Bantu-speaking	Sodium	10287	514.35	9772.65	445	9842	-0.13483	0.00170515
Bedouin	Sodium	10472	523.6	9948.4	467	10005	-0.108098	0.0111557
BergamoItalian-Tuscan	Sodium	9389	469.45	8919.55	466	8923	-0.00734903	0.87023
Biaka	Sodium	10396	519.8	9876.2	468	9928	-0.0996537	0.0197512
Bougainville	Sodium	9015	450.75	8564.25	358	8657	-0.205768	7.39024e-06
Brahui	Sodium	9556	477.8	9078.2	447	9109	-0.0644621	0.148273
Burusho	Sodium	9564	478.2	9085.8	374	9190	-0.2179	1.01459e-06
Dai-Lahu	Sodium	9122	456.1	8665.9	471	8651	0.0326683	0.474112
Druze	Sodium	10002	500.1	9501.9	454	9548	-0.0921816	0.0344298
French	Sodium	9751	487.55	9263.45	488	9263	0.000922982	0.983318
Han	Sodium	9857	492.85	9364.15	474	9383	-0.0382469	0.383673
Hazara	Sodium	9393	469.65	8923.35	426	8967	-0.0929416	0.0387813
Japanese	Sodium	9532	476.6	9055.4	355	9177	-0.255141	1.09887e-08
Kalash	Sodium	8973	448.65	8524.35	488	8485	0.0877076	0.0566467
Makrani	Sodium	9813	490.65	9322.35	506	9307	0.031285	0.477093
Mandenka	Sodium	9504	475.2	9028.8	509	8995	0.0711279	0.111654
Maya	Sodium	9071	453.55	8617.45	307	8764	-0.323118	1.66371e-12
Mbuti	Sodium	9652	482.6	9169.4	471	9181	-0.0240365	0.587988
Mozabite	Sodium	9530	476.5	9053.5	393	9137	-0.175236	8.68811e-05
Naxi-Yi	Sodium	9277	463.85	8813.15	376	8901	-0.189393	2.85218e-05
NorthernHan-Tu	Sodium	9391	469.55	8921.45	400	8991	-0.148121	0.000991173
Orcadian	Sodium	9038	451.9	8586.1	541	8497	0.197168	1.70598e-05
Oroqen-Hezhen-Daur	Sodium	9456	472.8	8983.2	451	9005	-0.0461083	0.303657
Palestinian	Sodium	10351	517.55	9833.45	398	9953	-0.230992	6.98622e-08
Papuan	Sodium	9413	470.65	8942.35	318	9095	-0.324339	5.23141e-13
Pathan	Sodium	9727	486.35	9240.65	431	9296	-0.113807	0.0100233
Pima	Sodium	8516	425.8	8090.2	362	8154	-0.149836	0.00151306
Russian	Sodium	9570	478.5	9091.5	427	9143	-0.107628	0.0157142
Ju|'hoan	Sodium	9716	485.8	9230.2	455	9261	-0.0634006	0.151656
Sardinian	Sodium	9608	480.4	9127.6	400	9208	-0.167361	0.000167547
She-Miao-Tujia	Sodium	9575	478.75	9096.25	405	9170	-0.154047	0.000543866
Sindhi	Sodium	9711	485.55	9225.45	513	9198	0.0565338	0.201215
Surui-Karitiana	Sodium	8567	428.35	8138.65	348	8219	-0.18758	6.8013e-05
Uygur	Sodium	8918	445.9	8472.1	336	8582	-0.246468	9.30986e-08
Xibo-Mongolian	Sodium	9300	465	8835	386	8914	-0.169892	0.000170792
Yakut	Sodium	9253	462.65	8790.35	447	8806	-0.0338269	0.455369
Adygei	Calcium	13069	653.45	12415.5	593	12476	-0.092509	0.0152575
Balochi	Calcium	14155	707.75	13447.2	601	13554	-0.15083	3.84069e-05
Basque	Calcium	13216	660.8	12555.2	734	12482	0.110775	0.00348287
Bantu-speaking	Calcium	14011	700.55	13310.5	740	13271	0.0563129	0.126214
Bedouin	Calcium	15218	760.9	14457.1	644	14574	-0.153634	1.37388e-05
BergamoItalian-Tuscan	Calcium	13608	680.4	12927.6	652	12956	-0.0417402	0.263971
Biaka	Calcium	15097	754.85	14342.1	853	14244	0.130026	0.000247141
Bougainville	Calcium	12606	630.3	11975.7	542	12064	-0.140092	0.000307987
Brahui	Calcium	13969	698.45	13270.5	748	13221	0.0709428	0.0544051
Burusho	Calcium	13996	699.8	13296.2	608	13388	-0.13118	0.000370347
Dai-Lahu	Calcium	13128	656.4	12471.6	680	12448	0.0359537	0.344621
Druze	Calcium	14470	723.5	13746.5	662	13808	-0.0850035	0.0189854
French	Calcium	14082	704.1	13377.9	606	13476	-0.139327	0.000148801
Han	Calcium	14337	716.85	13620.1	612	13725	-0.146265	5.87344e-05
Hazara	Calcium	13689	684.45	13004.5	582	13107	-0.149682	5.87648e-05
Japanese	Calcium	13786	689.3	13096.7	697	13089	0.0111708	0.763489
Kalash	Calcium	13013	650.65	12362.4	597	12416	-0.082456	0.0309345
Makrani	Calcium	14257	712.85	13544.1	653	13604	-0.0839588	0.0214556
Mandenka	Calcium	13759	687.95	13071	600	13159	-0.127844	0.000581082
Maya	Calcium	12959	647.95	12311	592	12367	-0.0863493	0.0241265
Mbuti	Calcium	14227	711.35	13515.6	739	13488	0.0388698	0.287495
Mozabite	Calcium	13777	688.85	13088.1	694	13083	0.00747623	0.84045
Naxi-Yi	Calcium	13303	665.15	12637.9	642	12661	-0.0348042	0.357084
NorthernHan-Tu	Calcium	13518	675.9	12842.1	656	12862	-0.0294422	0.432262
Orcadian	Calcium	12991	649.55	12341.5	603	12388	-0.071665	0.0609411
Oroqen-Hezhen-Daur	Calcium	13874	693.7	13180.3	639	13235	-0.0788525	0.0331068
Palestinian	Calcium	15522	776.1	14745.9	686	14836	-0.116093	0.000905957
Papuan	Calcium	12948	647.4	12300.6	631	12317	-0.0253321	0.508423
Pathan	Calcium	14218	710.9	13507.1	608	13610	-0.144746	7.50811e-05
Pima	Calcium	12130	606.5	11523.5	510	11620	-0.15911	5.81432e-05
Russian	Calcium	13836	691.8	13144.2	658	13178	-0.0488581	0.187352
Ju|'hoan	Calcium	13686	684.3	13001.7	561	13125	-0.180184	1.32539e-06
Sardinian	Calcium	13830	691.5	13138.5	750	13080	0.0845987	0.0224638
She-Miao-Tujia	Calcium	13802	690.1	13111.9	749	13053	0.0853499	0.0214273
Sindhi	Calcium	14561	728.05	13833	649	13912	-0.108578	0.00264887
Surui-Karitiana	Calcium	12119	605.95	11513	463	11656	-0.235911	2.55269e-09
Uygur	Calcium	12716	635.8	12080.2	695	12021	0.093111	0.0160053
Xibo-Mongolian	Calcium	13447	672.35	12774.6	661	12786	-0.0168811	0.653365
Yakut	Calcium	13466	673.3	12792.7	614	12852	-0.0880737	0.019042
Adygei	Iodine	7372	368.6	7003.4	486	6886	0.318502	3.52408e-10
Balochi	Iodine	7785	389.25	7395.75	490	7295	0.258831	1.61232e-07
Basque	Iodine	7384	369.2	7014.8	556	6828	0.505959	1.97407e-23
Bantu-speaking	Iodine	8026	401.3	7624.7	350	7676	-0.127835	0.00860481
Bedouin	Iodine	8472	423.6	8048.4	634	7838	0.496695	9.77503e-26
BergamoItalian-Tuscan	Iodine	7506	375.3	7130.7	608	6898	0.620037	6.74243e-35
Biaka	Iodine	8173	408.65	7764.35	226	7947	-0.44696	1.86057e-20
Bougainville	Iodine	7125	356.25	6768.75	386	6739	0.0835088	0.105848
Brahui	Iodine	7663	383.15	7279.85	536	7127	0.39893	1.13226e-15
Burusho	Iodine	7748	387.4	7360.6	459	7289	0.184822	0.000189773
Dai-Lahu	Iodine	7154	357.7	6796.3	439	6715	0.227285	1.03222e-05
Druze	Iodine	8081	404.05	7676.95	634	7447	0.569113	8.24365e-32
French	Iodine	7805	390.25	7414.75	614	7191	0.57335	3.23729e-31
Han	Iodine	7755	387.75	7367.25	440	7315	0.134752	0.00648138
Hazara	Iodine	7378	368.9	7009.1	428	6950	0.160206	0.00159414
Japanese	Iodine	7400	370	7030	401	6999	0.0837838	0.0982331
Kalash	Iodine	7224	361.2	6862.8	538	6686	0.48948	1.36957e-21
Makrani	Iodine	7815	390.75	7424.25	476	7339	0.21817	9.65798e-06
Mandenka	Iodine	7677	383.85	7293.15	392	7285	0.0212323	0.669532
Maya	Iodine	7077	353.85	6723.15	531	6546	0.500636	4.36985e-22
Mbuti	Iodine	7757	387.85	7369.15	331	7426	-0.146577	0.00305975
Mozabite	Iodine	7755	387.75	7367.25	516	7239	0.330754	2.35377e-11
Naxi-Yi	Iodine	7188	359.4	6828.6	382	6806	0.0628826	0.221297
NorthernHan-Tu	Iodine	7398	369.9	7028.1	374	7024	0.0110841	0.826872
Orcadian	Iodine	7420	371	7049	453	6967	0.221024	1.25491e-05
Oroqen-Hezhen-Daur	Iodine	7540	377	7163	397	7143	0.0530504	0.290598
Palestinian	Iodine	8340	417	7923	625	7715	0.498801	1.45887e-25
Papuan	Iodine	7200	360	6840	376	6824	0.0444444	0.38694
Pathan	Iodine	7774	388.7	7385.3	462	7312	0.188577	0.000136472
Pima	Iodine	6643	332.15	6310.85	472	6171	0.421045	3.46574e-15
Russian	Iodine	7679	383.95	7295.05	563	7116	0.466337	6.91204e-21
Ju|'hoan	Iodine	7644	382.2	7261.8	292	7352	-0.236002	2.20479e-06
Sardinian	Iodine	7520	376	7144	572	6948	0.521277	3.37698e-25
She-Miao-Tujia	Iodine	7480	374	7106	449	7031	0.200535	6.92332e-05
Sindhi	Iodine	7903	395.15	7507.85	538	7365	0.361508	1.66975e-13
Surui-Karitiana	Iodine	6584	329.2	6254.8	485	6099	0.473269	1.2515e-18
Uygur	Iodine	7162	358.1	6803.9	482	6680	0.345993	1.84875e-11
Xibo-Mongolian	Iodine	7290	364.5	6925.5	432	6858	0.185185	0.00028631
Yakut	Iodine	7345	367.25	6977.75	488	6857	0.328795	1.01539e-10
Adygei	Chloride	15627	781.35	14845.6	759	14868	-0.0286043	0.412023
Balochi	Chloride	16292	814.6	15477.4	863	15429	0.0594157	0.0818857
Basque	Chloride	15571	778.55	14792.5	736	14835	-0.0546529	0.117684
Bantu-speaking	Chloride	16898	844.9	16053.1	1017	15881	0.203693	1.24311e-09
Bedouin	Chloride	17356	867.8	16488.2	961	16395	0.107398	0.00117052
BergamoItalian-Tuscan	Chloride	15813	790.65	15022.4	773	15040	-0.0223234	0.519571
Biaka	Chloride	17515	875.75	16639.2	971	16544	0.108764	0.000959043
Bougainville	Chloride	14628	731.4	13896.6	606	14022	-0.171452	1.96224e-06
Brahui	Chloride	16211	810.55	15400.5	751	15460	-0.0734686	0.0318728
Burusho	Chloride	16418	820.9	15597.1	831	15587	0.0123036	0.717597
Dai-Lahu	Chloride	15340	767	14573	682	14658	-0.110821	0.00163884
Druze	Chloride	16828	841.4	15986.6	960	15868	0.140956	2.72992e-05
French	Chloride	16242	812.1	15429.9	732	15510	-0.0986332	0.00392901
Han	Chloride	16837	841.85	15995.1	644	16193	-0.235018	2.63159e-12
Hazara	Chloride	16175	808.75	15366.2	723	15452	-0.106028	0.00197739
Japanese	Chloride	16203	810.15	15392.9	650	15553	-0.197679	7.79901e-09
Kalash	Chloride	15509	775.45	14733.5	874	14635	0.127087	0.000282401
Makrani	Chloride	16221	811.05	15410	995	15226	0.226805	3.42677e-11
Mandenka	Chloride	15941	797.05	15144	724	15217	-0.0916505	0.00793787
Maya	Chloride	15216	760.8	14455.2	831	14385	0.0922713	0.00902252
Mbuti	Chloride	16050	802.5	15247.5	852	15198	0.0616822	0.0730122
Mozabite	Chloride	15942	797.1	15144.9	888	15054	0.114038	0.000955602
Naxi-Yi	Chloride	15767	788.35	14978.6	660	15107	-0.162808	2.73181e-06
NorthernHan-Tu	Chloride	16081	804.05	15277	601	15480	-0.252534	2.02971e-13
Orcadian	Chloride	15326	766.3	14559.7	648	14678	-0.154378	1.16234e-05
Oroqen-Hezhen-Daur	Chloride	16577	828.85	15748.1	624	15953	-0.24715	2.87289e-13
Palestinian	Chloride	17499	874.95	16624	1044	16455	0.193211	4.53033e-09
Papuan	Chloride	15018	750.9	14267.1	879	14139	0.170595	1.61713e-06
Pathan	Chloride	16626	831.3	15794.7	884	15742	0.0633947	0.060752
Pima	Chloride	14314	715.7	13598.3	560	13754	-0.217549	2.35521e-09
Russian	Chloride	16373	818.65	15554.4	738	15635	-0.0985158	0.00382837
Ju|'hoan	Chloride	16135	806.75	15328.2	981	15154	0.21599	3.08962e-10
Sardinian	Chloride	15938	796.9	15141.1	759	15179	-0.0475593	0.168374
She-Miao-Tujia	Chloride	16359	817.95	15541	711	15648	-0.130754	0.000124709
Sindhi	Chloride	16346	817.3	15528.7	937	15409	0.146458	1.74084e-05
Surui-Karitiana	Chloride	14385	719.25	13665.8	606	13779	-0.157456	1.4744e-05
Uygur	Chloride	15180	759	14421	587	14593	-0.226614	1.49983e-10
Xibo-Mongolian	Chloride	15896	794.8	15101.2	744	15152	-0.0639155	0.0644971
Yakut	Chloride	15893	794.65	15098.4	571	15322	-0.281445	3.95599e-16
Adygei	Potassium	3235	161.75	3073.25	201	3034	0.242658	0.00154377
Balochi	Potassium	3348	167.4	3180.6	215	3133	0.284349	0.000160284
Basque	Potassium	3166	158.3	3007.7	222	2944	0.402401	2.05358e-07
Bantu-speaking	Potassium	3590	179.5	3410.5	171	3419	-0.0473538	0.515101
Bedouin	Potassium	3693	184.65	3508.35	256	3437	0.386407	7.15913e-08
BergamoItalian-Tuscan	Potassium	3227	161.35	3065.65	216	3011	0.338705	1.01423e-05
Biaka	Potassium	3714	185.7	3528.3	172	3542	-0.0737749	0.302325
Bougainville	Potassium	3051	152.55	2898.45	117	2934	-0.233038	0.00314645
Brahui	Potassium	3321	166.05	3154.95	234	3087	0.409214	6.29767e-08
Burusho	Potassium	3287	164.35	3122.65	211	3076	0.283845	0.000188909
Dai-Lahu	Potassium	3124	156.2	2967.8	168	2956	0.0755442	0.332706
Druze	Potassium	3517	175.85	3341.15	236	3281	0.342053	3.25959e-06
French	Potassium	3328	166.4	3161.6	249	3079	0.496394	5.0437e-11
Han	Potassium	3363	168.15	3194.85	138	3225	-0.179304	0.0170565
Hazara	Potassium	3211	160.55	3050.45	210	3001	0.308004	6.22676e-05
Japanese	Potassium	3258	162.9	3095.1	153	3105	-0.0607735	0.426139
Kalash	Potassium	3108	155.4	2952.6	215	2893	0.383526	9.33202e-07
Makrani	Potassium	3373	168.65	3204.35	263	3110	0.559443	9.0581e-14
Mandenka	Potassium	3241	162.05	3078.95	106	3135	-0.345881	6.26013e-06
Maya	Potassium	3216	160.8	3055.2	164	3052	0.0199005	0.795706
Mbuti	Potassium	3405	170.25	3234.75	278	3127	0.632893	2.40168e-17
Mozabite	Potassium	3246	162.3	3083.7	240	3006	0.478743	3.9123e-10
Naxi-Yi	Potassium	3179	158.95	3020.05	130	3049	-0.182133	0.018478
NorthernHan-Tu	Potassium	3223	161.15	3061.85	116	3107	-0.280174	0.000263203
Orcadian	Potassium	3074	153.7	2920.3	245	2829	0.594014	4.16762e-14
Oroqen-Hezhen-Daur	Potassium	3302	165.1	3136.9	156	3146	-0.0551181	0.46746
Palestinian	Potassium	3679	183.95	3495.05	260	3419	0.413428	8.77206e-09
Papuan	Potassium	3216	160.8	3055.2	94	3122	-0.415423	6.49167e-08
Pathan	Potassium	3474	173.7	3300.3	213	3261	0.226252	0.00221809
Pima	Potassium	2925	146.25	2778.75	197	2728	0.347009	1.66589e-05
Russian	Potassium	3253	162.65	3090.35	244	3009	0.500154	5.97414e-11
Ju|'hoan	Potassium	3350	167.5	3182.5	260	3090	0.552239	2.25317e-13
Sardinian	Potassium	3321	166.05	3154.95	234	3087	0.409214	6.29767e-08
She-Miao-Tujia	Potassium	3278	163.9	3114.1	160	3118	-0.023795	0.754626
Sindhi	Potassium	3396	169.8	3226.2	213	3183	0.254417	0.000670505
Surui-Karitiana	Potassium	2930	146.5	2783.5	209	2721	0.426621	1.17176e-07
Uygur	Potassium	3034	151.7	2882.3	143	2891	-0.05735	0.46863
Xibo-Mongolian	Potassium	3219	160.95	3058.05	118	3101	-0.266853	0.000513892
Yakut	Potassium	3156	157.8	2998.2	148	3008	-0.0621039	0.423475
Adygei	Phosphorus	5472	273.6	5198.4	291	5181	0.0635965	0.280468
Balochi	Phosphorus	5807	290.35	5516.65	357	5450	0.229551	5.99325e-05
Basque	Phosphorus	5462	273.1	5188.9	324	5138	0.186379	0.00157737
Bantu-speaking	Phosphorus	6084	304.2	5779.8	313	5771	0.0289283	0.604698
Bedouin	Phosphorus	6309	315.45	5993.55	230	6079	-0.270883	7.96954e-07
BergamoItalian-Tuscan	Phosphorus	5604	280.2	5323.8	228	5376	-0.186296	0.00137693
Biaka	Phosphorus	6063	303.15	5759.85	351	5712	0.157843	0.00480798
Bougainville	Phosphorus	5398	269.9	5128.1	309	5089	0.144868	0.0146135
Brahui	Phosphorus	5711	285.55	5425.45	300	5411	0.0506041	0.380305
Burusho	Phosphorus	5707	285.35	5421.65	323	5384	0.131943	0.0222118
Dai-Lahu	Phosphorus	5320	266	5054	366	4954	0.37594	3.16085e-10
Druze	Phosphorus	5851	292.55	5558.45	322	5529	0.100667	0.0773053
French	Phosphorus	5745	287.25	5457.75	238	5507	-0.171453	0.00286971
Han	Phosphorus	5761	288.05	5472.95	380	5381	0.319215	2.72135e-08
Hazara	Phosphorus	5592	279.6	5312.4	334	5258	0.194564	0.000844254
Japanese	Phosphorus	5642	282.1	5359.9	388	5254	0.375399	9.86977e-11
Kalash	Phosphorus	5313	265.65	5047.35	279	5034	0.0502541	0.400707
Makrani	Phosphorus	5761	288.05	5472.95	287	5474	-0.0036452	0.949389
Mandenka	Phosphorus	5591	279.55	5311.45	329	5262	0.176891	0.00241004
Maya	Phosphorus	5406	270.3	5135.7	270	5136	-0.00110988	0.985063
Mbuti	Phosphorus	5680	284	5396	407	5273	0.433099	6.97631e-14
Mozabite	Phosphorus	5711	285.55	5425.45	219	5492	-0.233059	5.33161e-05
Naxi-Yi	Phosphorus	5429	271.45	5157.55	412	5017	0.517775	2.08976e-18
NorthernHan-Tu	Phosphorus	5545	277.25	5267.75	366	5179	0.320108	4.53777e-08
Orcadian	Phosphorus	5367	268.35	5098.65	264	5103	-0.0162102	0.785281
Oroqen-Hezhen-Daur	Phosphorus	5706	285.3	5420.7	398	5308	0.395023	7.61584e-12
Palestinian	Phosphorus	6254	312.7	5941.3	276	5978	-0.117365	0.033228
Papuan	Phosphorus	5617	280.85	5336.15	361	5256	0.285384	9.25416e-07
Pathan	Phosphorus	5708	285.4	5422.6	311	5397	0.0896987	0.120014
Pima	Phosphorus	5089	254.45	4834.55	255	4834	0.00216152	0.971781
Russian	Phosphorus	5615	280.75	5334.25	272	5343	-0.0311665	0.592111
Ju|'hoan	Phosphorus	5580	279	5301	232	5348	-0.168459	0.0038904
Sardinian	Phosphorus	5662	283.1	5378.9	250	5412	-0.11692	0.0435549
She-Miao-Tujia	Phosphorus	5644	282.2	5361.8	394	5250	0.396173	8.60313e-12
Sindhi	Phosphorus	5827	291.35	5535.65	320	5507	0.0983353	0.0850536
Surui-Karitiana	Phosphorus	5033	251.65	4781.35	206	4827	-0.181403	0.00315277
Uygur	Phosphorus	5276	263.8	5012.2	283	4993	0.0727824	0.225193
Xibo-Mongolian	Phosphorus	5567	278.35	5288.65	341	5226	0.225076	0.000116829
Yakut	Phosphorus	5488	274.4	5213.6	342	5146	0.246356	2.82787e-05
Adygei	Manganese	4183	209.15	3973.85	268	3915	0.281377	2.97995e-05
Balochi	Manganese	4366	218.3	4147.7	288	4078	0.319285	1.29848e-06
Basque	Manganese	4155	207.75	3947.25	167	3988	-0.196149	0.0037239
Bantu-speaking	Manganese	4462	223.1	4238.9	263	4199	0.178844	0.00613087
Bedouin	Manganese	4702	235.1	4466.9	232	4470	-0.0131859	0.835673
BergamoItalian-Tuscan	Manganese	4200	210	3990	259	3941	0.233333	0.000522084
Biaka	Manganese	4596	229.8	4366.2	367	4229	0.597041	1.60562e-20
Bougainville	Manganese	3908	195.4	3712.6	150	3758	-0.232344	0.000861606
Brahui	Manganese	4333	216.65	4116.35	320	4013	0.477037	5.85025e-13
Burusho	Manganese	4380	219	4161	385	3995	0.757991	1.19337e-30
Dai-Lahu	Manganese	4115	205.75	3909.25	139	3976	-0.324423	1.80236e-06
Druze	Manganese	4561	228.05	4332.95	236	4325	0.0348608	0.589114
French	Manganese	4340	217	4123	235	4105	0.0829493	0.209964
Han	Manganese	4461	223.05	4237.95	199	4262	-0.107823	0.0985019
Hazara	Manganese	4257	212.85	4044.15	296	3961	0.390651	4.99283e-09
Japanese	Manganese	4206	210.3	3995.7	249	3957	0.184023	0.00618187
Kalash	Manganese	4106	205.3	3900.7	243	3863	0.183634	0.00694415
Makrani	Manganese	4338	216.9	4121.1	289	4049	0.332411	5.09303e-07
Mandenka	Manganese	4243	212.15	4030.85	215	4028	0.0134339	0.840892
Maya	Manganese	4107	205.35	3901.65	86	4021	-0.581203	1.2851e-17
Mbuti	Manganese	4393	219.65	4173.35	91	4302	-0.585705	5.29099e-19
Mozabite	Manganese	4299	214.95	4084.05	219	4080	0.0188416	0.776858
Naxi-Yi	Manganese	4192	209.6	3982.4	180	4012	-0.141221	0.0359355
NorthernHan-Tu	Manganese	4265	213.25	4051.75	130	4135	-0.390387	4.94685e-09
Orcadian	Manganese	4025	201.25	3823.75	330	3695	0.639752	1.26094e-20
Oroqen-Hezhen-Daur	Manganese	4331	216.55	4114.45	123	4208	-0.432002	6.92226e-11
Palestinian	Manganese	4644	232.2	4411.8	262	4382	0.128338	0.0448107
Papuan	Manganese	3944	197.2	3746.8	156	3788	-0.208925	0.00261156
Pathan	Manganese	4348	217.4	4130.6	309	4039	0.421343	1.84304e-10
Pima	Manganese	3765	188.25	3576.75	218	3547	0.158035	0.0261061
Russian	Manganese	4271	213.55	4057.45	309	3962	0.446968	2.06458e-11
Ju|'hoan	Manganese	4266	213.3	4052.7	198	4068	-0.07173	0.282457
Sardinian	Manganese	4286	214.3	4071.7	242	4044	0.129258	0.0522142
She-Miao-Tujia	Manganese	4328	216.4	4111.6	107	4221	-0.505545	2.34678e-14
Sindhi	Manganese	4331	216.55	4114.45	216	4115	-0.00253983	0.969412
Surui-Karitiana	Manganese	3778	188.9	3589.1	210	3568	0.111699	0.115236
Uygur	Manganese	4073	203.65	3869.35	143	3930	-0.297815	1.29822e-05
Xibo-Mongolian	Manganese	4165	208.25	3956.75	148	4017	-0.289316	1.83944e-05
Yakut	Manganese	4190	209.5	3980.5	123	4067	-0.412888	8.70887e-10
Adygei	Molybdenum	3100	155	2945	635	2465	3.09677	0
Balochi	Molybdenum	3247	162.35	3084.65	651	2596	3.00986	0
Basque	Molybdenum	2994	149.7	2844.3	626	2368	3.1817	0
Bantu-speaking	Molybdenum	3532	176.6	3355.4	69	3463	-0.609287	9.79796e-17
Bedouin	Molybdenum	4026	201.3	3824.7	631	3395	2.13462	5.59905e-212
BergamoItalian-Tuscan	Molybdenum	3687	184.35	3502.65	620	3067	2.36317	1.153e-237
Biaka	Molybdenum	3976	198.8	3777.2	325	3651	0.634809	4.18852e-20
Bougainville	Molybdenum	3287	164.35	3122.65	257	3030	0.563736	1.21819e-13
Brahui	Molybdenum	3250	162.5	3087.5	633	2617	2.89538	0
Burusho	Molybdenum	3045	152.25	2892.75	586	2459	2.84893	7.71756e-285
Dai-Lahu	Molybdenum	2916	145.8	2770.2	53	2863	-0.636488	3.14274e-15
Druze	Molybdenum	3888	194.4	3693.6	626	3262	2.22016	2.35943e-221
French	Molybdenum	3258	162.9	3095.1	626	2632	2.84285	2.54178e-303
Han	Molybdenum	3182	159.1	3022.9	31	3151	-0.805154	2.0174e-25
Hazara	Molybdenum	3116	155.8	2960.2	30	3086	-0.807445	4.62859e-25
Japanese	Molybdenum	3060	153	2907	22	3038	-0.856209	1.67651e-27
Kalash	Molybdenum	2931	146.55	2784.45	57	2874	-0.611054	3.21241e-14
Makrani	Molybdenum	3307	165.35	3141.65	629	2678	2.80405	1.45237e-299
Mandenka	Molybdenum	3163	158.15	3004.85	46	3117	-0.709137	5.71362e-20
Maya	Molybdenum	2805	140.25	2664.75	11	2794	-0.921569	4.19861e-29
Mbuti	Molybdenum	3590	179.5	3410.5	652	2938	2.63231	1.11601e-286
Mozabite	Molybdenum	3693	184.65	3508.35	530	3163	1.8703	7.02012e-150
Naxi-Yi	Molybdenum	2919	145.95	2773.05	25	2894	-0.828708	9.45312e-25
NorthernHan-Tu	Molybdenum	3115	155.75	2959.25	30	3085	-0.807384	4.74848e-25
Orcadian	Molybdenum	3081	154.05	2926.95	612	2469	2.97274	0
Oroqen-Hezhen-Daur	Molybdenum	3209	160.45	3048.55	49	3160	-0.694609	1.76276e-19
Palestinian	Molybdenum	4285	214.25	4070.75	634	3651	1.95916	2.89456e-190
Papuan	Molybdenum	3424	171.2	3252.8	539	2885	2.14836	6.72732e-183
Pathan	Molybdenum	3261	163.05	3097.95	618	2643	2.79025	1.50964e-292
Pima	Molybdenum	2633	131.65	2501.35	11	2622	-0.916445	3.90735e-27
Russian	Molybdenum	3733	186.65	3546.35	620	3113	2.32173	2.59557e-232
Ju|'hoan	Molybdenum	3473	173.65	3299.35	684	2789	2.93896	0
Sardinian	Molybdenum	3164	158.2	3005.8	619	2545	2.91277	0
She-Miao-Tujia	Molybdenum	3107	155.35	2951.65	34	3073	-0.781139	1.70278e-23
Sindhi	Molybdenum	3210	160.5	3049.5	325	2885	1.02492	1.72628e-40
Surui-Karitiana	Molybdenum	2655	132.75	2522.25	112	2543	-0.156309	0.0646411
Uygur	Molybdenum	2952	147.6	2804.4	142	2810	-0.0379404	0.636274
Xibo-Mongolian	Molybdenum	3064	153.2	2910.8	114	2950	-0.255875	0.00115674
Yakut	Molybdenum	3185	159.25	3025.75	151	3034	-0.0518053	0.502388

## Sheet: Table 6
	Micronutrient	Total SNPs	Exp-sig	Exp-nonsig	Obs-sig	Obs-nonsig	Enrichment	Chi-Squared
Adygei	Selenium	11903	595.15	11307.9	551	11352	-0.074183	0.0633454
Balochi	Selenium	13799	689.95	13109	581	13218	-0.15791	2.08527e-05
Basque	Selenium	13020	651	12369	440	12580	-0.324117	2.16506e-17
Bantu-speaking	Selenium	16411	820.55	15590.5	869	15542	0.0590458	0.0826842
Bedouin	Selenium	16715	835.75	15879.2	676	16039	-0.191146	1.43257e-08
BergamoItalian-Tuscan	Selenium	12294	614.7	11679.3	540	11754	-0.121523	0.00199349
Biaka	Selenium	19065	953.25	18111.8	621	18444	-0.348544	2.42914e-28
Bougainville	Selenium	8636	431.8	8204.2	342	8294	-0.207967	9.25992e-06
Brahui	Selenium	13628	681.4	12946.6	570	13058	-0.163487	1.19516e-05
Burusho	Selenium	13411	670.55	12740.5	414	12997	-0.382596	2.84993e-24
Dai-Lahu	Selenium	10547	527.35	10019.6	482	10065	-0.085996	0.0427521
Druze	Selenium	15291	764.55	14526.5	359	14932	-0.530443	3.55667e-51
French	Selenium	13667	683.35	12983.6	346	13321	-0.493671	5.1354e-40
Han	Selenium	12411	620.55	11790.5	410	12001	-0.339296	4.25656e-18
Hazara	Selenium	12071	603.55	11467.5	549	11522	-0.0903819	0.0227195
Japanese	Selenium	11642	582.1	11059.9	632	11010	0.0857241	0.03384
Kalash	Selenium	12719	635.95	12083	333	12386	-0.476374	6.61927e-35
Makrani	Selenium	13843	692.15	13150.9	454	13389	-0.344073	1.58277e-20
Mandenka	Selenium	17197	859.85	16337.1	758	16439	-0.118451	0.000365815
Maya	Selenium	10382	519.1	9862.9	447	9935	-0.138894	0.00116734
Mbuti	Selenium	13588	679.4	12908.6	709	12879	0.0435679	0.243974
Mozabite	Selenium	15756	787.8	14968.2	650	15106	-0.174917	4.72671e-07
Naxi-Yi	Selenium	10840	542	10298	376	10464	-0.306273	2.5634e-13
NorthernHan-Tu	Selenium	11256	562.8	10693.2	553	10703	-0.0174129	0.671693
Orcadian	Selenium	11636	581.8	11054.2	449	11187	-0.228257	1.61655e-08
Oroqen-Hezhen-Daur	Selenium	12090	604.5	11485.5	509	11581	-0.157982	6.74408e-05
Palestinian	Selenium	16656	832.8	15823.2	773	15883	-0.071806	0.0335009
Papuan	Selenium	9624	481.2	9142.8	402	9222	-0.164589	0.000212015
Pathan	Selenium	13657	682.85	12974.1	407	13250	-0.403969	2.46802e-27
Pima	Selenium	8720	436	8284	259	8461	-0.405963	3.40849e-18
Russian	Selenium	13089	654.45	12434.5	433	12656	-0.338376	6.60943e-19
Ju|'hoan	Selenium	8728	436.4	8291.6	279	8449	-0.360678	1.0723e-14
Sardinian	Selenium	13537	676.85	12860.1	463	13074	-0.315949	3.35846e-17
She-Miao-Tujia	Selenium	12013	600.65	11412.4	301	11712	-0.498876	4.27904e-36
Sindhi	Selenium	13627	681.35	12945.6	623	13004	-0.0856388	0.0218207
Surui-Karitiana	Selenium	8927	446.35	8480.65	415	8512	-0.0702364	0.127901
Uygur	Selenium	9700	485	9215	402	9298	-0.171134	0.000110298
Xibo-Mongolian	Selenium	10297	514.85	9782.15	629	9668	0.221715	2.45013e-07
Yakut	Selenium	11491	574.55	10916.5	673	10818	0.171351	2.50936e-05
Yoruba	Selenium	17614	880.7	16733.3	803	16811	-0.0882253	0.00722606
Adygei	Copper	809	40.45	768.55	23	786	-0.431397	0.00487812
Balochi	Copper	1012	50.6	961.4	77	935	0.521739	0.000140245
Basque	Copper	906	45.3	860.7	27	879	-0.403974	0.0052775
Bantu-speaking	Copper	1183	59.15	1123.85	69	1114	0.166526	0.188844
Bedouin	Copper	1302	65.1	1236.9	103	1199	0.582181	1.44039e-06
BergamoItalian-Tuscan	Copper	896	44.8	851.2	17	879	-0.620536	2.03224e-05
Biaka	Copper	1483	74.15	1408.85	62	1421	-0.163857	0.147719
Bougainville	Copper	770	38.5	731.5	28	742	-0.272727	0.0825303
Brahui	Copper	1079	53.95	1025.05	38	1041	-0.295644	0.0258846
Burusho	Copper	942	47.1	894.9	56	886	0.18896	0.183351
Dai-Lahu	Copper	819	40.95	778.05	8	811	-0.80464	1.27203e-07
Druze	Copper	1140	57	1083	31	1109	-0.45614	0.000410487
French	Copper	931	46.55	884.45	27	904	-0.419979	0.00328372
Han	Copper	914	45.7	868.3	10	904	-0.781182	6.02303e-08
Hazara	Copper	881	44.05	836.95	26	855	-0.409762	0.00526681
Japanese	Copper	781	39.05	741.95	21	760	-0.462228	0.00304162
Kalash	Copper	1056	52.8	1003.2	42	1014	-0.204545	0.127281
Makrani	Copper	1032	51.6	980.4	87	945	0.686047	4.27892e-07
Mandenka	Copper	1280	64	1216	92	1188	0.4375	0.000329507
Maya	Copper	844	42.2	801.8	19	825	-0.549763	0.000248188
Mbuti	Copper	1009	50.45	958.55	50	959	-0.00891972	0.948173
Mozabite	Copper	1137	56.85	1080.15	110	1027	0.934916	4.74893e-13
Naxi-Yi	Copper	845	42.25	802.75	25	820	-0.408284	0.00647334
NorthernHan-Tu	Copper	864	43.2	820.8	32	832	-0.259259	0.0804132
Orcadian	Copper	827	41.35	785.65	46	781	0.112455	0.45814
Oroqen-Hezhen-Daur	Copper	948	47.4	900.6	24	924	-0.493671	0.000488282
Palestinian	Copper	1358	67.9	1290.1	70	1288	0.0309278	0.79373
Papuan	Copper	852	42.6	809.4	16	836	-0.624413	2.89802e-05
Pathan	Copper	964	48.2	915.8	38	926	-0.211618	0.13172
Pima	Copper	717	35.85	681.15	14	703	-0.609484	0.000181056
Russian	Copper	979	48.95	930.05	22	957	-0.550562	7.74899e-05
Ju|'hoan	Copper	627	31.35	595.65	64	563	1.04147	2.19369e-09
Sardinian	Copper	1120	56	1064	65	1055	0.160714	0.217233
She-Miao-Tujia	Copper	949	47.45	901.55	6	943	-0.873551	6.67155e-10
Sindhi	Copper	1037	51.85	985.15	70	967	0.350048	0.00970769
Surui-Karitiana	Copper	686	34.3	651.7	27	659	-0.212828	0.200956
Uygur	Copper	681	34.05	646.95	25	656	-0.265786	0.111562
Xibo-Mongolian	Copper	862	43.1	818.9	20	842	-0.535963	0.000306154
Yakut	Copper	882	44.1	837.9	38	844	-0.138322	0.345973
Yoruba	Copper	1409	70.45	1338.55	51	1358	-0.276082	0.0174313
Adygei	Iron	4407	220.35	4186.65	146	4261	-0.337418	2.76482e-07
Balochi	Iron	5085	254.25	4830.75	170	4915	-0.331367	5.92739e-08
Basque	Iron	4811	240.55	4570.45	99	4712	-0.588443	7.70252e-21
Bantu-speaking	Iron	6171	308.55	5862.45	292	5879	-0.053638	0.333714
Bedouin	Iron	6254	312.7	5941.3	225	6029	-0.280461	3.61262e-07
BergamoItalian-Tuscan	Iron	4693	234.65	4458.35	161	4532	-0.313872	8.10254e-07
Biaka	Iron	6922	346.1	6575.9	246	6676	-0.289223	3.38206e-08
Bougainville	Iron	3252	162.6	3089.4	67	3185	-0.587946	1.44922e-14
Brahui	Iron	5040	252	4788	190	4850	-0.246032	6.14702e-05
Burusho	Iron	5071	253.55	4817.45	123	4948	-0.514889	4.04144e-17
Dai-Lahu	Iron	3994	199.7	3794.3	125	3869	-0.374061	5.84836e-08
Druze	Iron	5676	283.8	5392.2	154	5522	-0.457364	2.67745e-15
French	Iron	5111	255.55	4855.45	106	5005	-0.585208	8.14072e-22
Han	Iron	4630	231.5	4398.5	98	4532	-0.576674	2.21435e-19
Hazara	Iron	4585	229.25	4355.75	156	4429	-0.31952	6.92213e-07
Japanese	Iron	4541	227.05	4313.95	225	4316	-0.00902885	0.88899
Kalash	Iron	4633	231.65	4401.35	90	4543	-0.611483	1.31491e-21
Makrani	Iron	5199	259.95	4939.05	175	5024	-0.326794	6.45346e-08
Mandenka	Iron	6458	322.9	6135.1	327	6131	0.0126974	0.814913
Maya	Iron	3924	196.2	3727.8	228	3696	0.16208	0.0198459
Mbuti	Iron	5186	259.3	4926.7	242	4944	-0.0667181	0.27035
Mozabite	Iron	6012	300.6	5711.4	193	5819	-0.357951	1.92372e-10
Naxi-Yi	Iron	4062	203.1	3858.9	141	3921	-0.305761	7.79666e-06
NorthernHan-Tu	Iron	4375	218.75	4156.25	150	4225	-0.314286	1.85046e-06
Orcadian	Iron	4385	219.25	4165.75	130	4255	-0.40707	6.24571e-10
Oroqen-Hezhen-Daur	Iron	4581	229.05	4351.95	139	4442	-0.393146	1.03062e-09
Palestinian	Iron	6069	303.45	5765.55	160	5909	-0.47273	2.94305e-17
Papuan	Iron	3467	173.35	3293.65	151	3316	-0.12893	0.0815747
Pathan	Iron	4982	249.1	4732.9	96	4886	-0.614613	2.46247e-23
Pima	Iron	3113	155.65	2957.35	84	3029	-0.460328	3.81014e-09
Russian	Iron	4991	249.55	4741.45	90	4901	-0.639351	3.67999e-25
Ju|'hoan	Iron	3141	157.05	2983.95	99	3042	-0.369628	2.00924e-06
Sardinian	Iron	4984	249.2	4734.8	76	4908	-0.695024	2.14585e-29
She-Miao-Tujia	Iron	4645	232.25	4412.75	158	4487	-0.319699	5.77191e-07
Sindhi	Iron	5056	252.8	4803.2	121	4935	-0.521361	1.81879e-17
Surui-Karitiana	Iron	3184	159.2	3024.8	179	3005	0.124372	0.107393
Uygur	Iron	3793	189.65	3603.35	173	3620	-0.0877933	0.214812
Xibo-Mongolian	Iron	4166	208.3	3957.7	180	3986	-0.135862	0.0442434
Yakut	Iron	4595	229.75	4365.25	162	4433	-0.294886	4.52146e-06
Yoruba	Iron	6476	323.8	6152.2	301	6175	-0.0704138	0.19361
Adygei	Magnesium	5903	295.15	5607.85	278	5625	-0.058106	0.305745
Balochi	Magnesium	6803	340.15	6462.85	190	6613	-0.441423	6.67046e-17
Basque	Magnesium	6572	328.6	6243.4	145	6427	-0.558734	2.71134e-25
Bantu-speaking	Magnesium	8088	404.4	7683.6	391	7697	-0.0331355	0.494193
Bedouin	Magnesium	8153	407.65	7745.35	294	7859	-0.278793	7.68806e-09
BergamoItalian-Tuscan	Magnesium	6374	318.7	6055.3	223	6151	-0.300282	3.79889e-08
Biaka	Magnesium	9291	464.55	8826.45	258	9033	-0.444624	8.18768e-23
Bougainville	Magnesium	4496	224.8	4271.2	183	4313	-0.185943	0.00423199
Brahui	Magnesium	7105	355.25	6749.75	242	6863	-0.31879	7.06333e-10
Burusho	Magnesium	6609	330.45	6278.55	215	6394	-0.349372	7.22201e-11
Dai-Lahu	Magnesium	5590	279.5	5310.5	159	5431	-0.431127	1.41478e-13
Druze	Magnesium	7516	375.8	7140.2	242	7274	-0.35604	1.42759e-12
French	Magnesium	6789	339.45	6449.55	155	6634	-0.543379	9.48346e-25
Han	Magnesium	6601	330.05	6270.95	108	6493	-0.672777	4.50738e-36
Hazara	Magnesium	6607	330.35	6276.65	109	6498	-0.670047	7.96602e-36
Japanese	Magnesium	6265	313.25	5951.75	165	6100	-0.473264	8.41087e-18
Kalash	Magnesium	6441	322.05	6118.95	179	6262	-0.444186	2.87815e-16
Makrani	Magnesium	6944	347.2	6596.8	282	6662	-0.187788	0.000330662
Mandenka	Magnesium	8382	419.1	7962.9	272	8110	-0.35099	1.67943e-13
Maya	Magnesium	5821	291.05	5529.95	305	5516	0.0479299	0.401505
Mbuti	Magnesium	6837	341.85	6495.15	288	6549	-0.157525	0.00280648
Mozabite	Magnesium	7903	395.15	7507.85	263	7640	-0.33443	9.06433e-12
Naxi-Yi	Magnesium	5806	290.3	5515.7	199	5607	-0.314502	3.84655e-08
NorthernHan-Tu	Magnesium	5861	293.05	5567.95	159	5702	-0.45743	9.43121e-16
Orcadian	Magnesium	5552	277.6	5274.4	223	5329	-0.196686	0.000773294
Oroqen-Hezhen-Daur	Magnesium	6428	321.4	6106.6	100	6328	-0.688861	8.61915e-37
Palestinian	Magnesium	8010	400.5	7609.5	253	7757	-0.36829	3.97329e-14
Papuan	Magnesium	4666	233.3	4432.7	242	4424	0.037291	0.55896
Pathan	Magnesium	6849	342.45	6506.55	124	6725	-0.637903	9.19958e-34
Pima	Magnesium	4478	223.9	4254.1	172	4306	-0.2318	0.000372845
Russian	Magnesium	6587	329.35	6257.65	219	6368	-0.335054	4.41725e-10
Ju|'hoan	Magnesium	4464	223.2	4240.8	141	4323	-0.36828	1.65194e-08
Sardinian	Magnesium	6784	339.2	6444.8	249	6535	-0.26592	5.04017e-07
She-Miao-Tujia	Magnesium	6367	318.35	6048.65	44	6323	-0.861787	4.56749e-56
Sindhi	Magnesium	7081	354.05	6726.95	240	6841	-0.32213	5.01218e-10
Surui-Karitiana	Magnesium	4898	244.9	4653.1	410	4488	0.674153	2.64733e-27
Uygur	Magnesium	5123	256.15	4866.85	208	4915	-0.187976	0.00202426
Xibo-Mongolian	Magnesium	6073	303.65	5769.35	77	5996	-0.746419	1.27262e-40
Yakut	Magnesium	6284	314.2	5969.8	197	6087	-0.373011	1.17186e-11
Yoruba	Magnesium	8405	420.25	7984.75	405	8000	-0.0362879	0.445328
Adygei	Zinc	5055	252.75	4802.25	286	4769	0.131553	0.0318909
Balochi	Zinc	5655	282.75	5372.25	228	5427	-0.193634	0.000836056
Basque	Zinc	5472	273.6	5198.4	180	5292	-0.342105	6.40904e-09
Bantu-speaking	Zinc	7458	372.9	7085.1	371	7087	-0.0050952	0.919592
Bedouin	Zinc	7159	357.95	6801.05	291	6868	-0.187037	0.000282771
BergamoItalian-Tuscan	Zinc	5189	259.45	4929.55	244	4945	-0.059549	0.325066
Biaka	Zinc	8489	424.45	8064.55	276	8213	-0.349747	1.43839e-13
Bougainville	Zinc	4274	213.7	4060.3	106	4168	-0.503978	4.06871e-14
Brahui	Zinc	5789	289.45	5499.55	215	5574	-0.257212	7.13277e-06
Burusho	Zinc	5413	270.65	5142.35	202	5211	-0.253649	1.85812e-05
Dai-Lahu	Zinc	4799	239.95	4559.05	163	4636	-0.320692	3.45682e-07
Druze	Zinc	6498	324.9	6173.1	210	6288	-0.353647	6.1484e-11
French	Zinc	5839	291.95	5547.05	239	5600	-0.181367	0.00147563
Han	Zinc	5544	277.2	5266.8	221	5323	-0.202742	0.000533786
Hazara	Zinc	5314	265.7	5048.3	250	5064	-0.0590892	0.323058
Japanese	Zinc	5267	263.35	5003.65	350	4917	0.32903	4.29606e-08
Kalash	Zinc	5273	263.65	5009.35	265	5008	0.00512042	0.932021
Makrani	Zinc	5893	294.65	5598.35	370	5523	0.255727	6.67844e-06
Mandenka	Zinc	7814	390.7	7423.3	341	7473	-0.127208	0.00988799
Maya	Zinc	4702	235.1	4466.9	197	4505	-0.162059	0.010791
Mbuti	Zinc	6397	319.85	6077.15	335	6062	0.047366	0.384784
Mozabite	Zinc	6882	344.1	6537.9	330	6552	-0.0409765	0.435475
Naxi-Yi	Zinc	4776	238.8	4537.2	392	4384	0.641541	2.66116e-24
NorthernHan-Tu	Zinc	5154	257.7	4896.3	196	4958	-0.239426	8.03487e-05
Orcadian	Zinc	4928	246.4	4681.6	375	4553	0.521916	4.26376e-17
Oroqen-Hezhen-Daur	Zinc	5401	270.05	5130.95	164	5237	-0.392705	3.5666e-11
Palestinian	Zinc	7151	357.55	6793.45	294	6857	-0.177737	0.000564454
Papuan	Zinc	4338	216.9	4121.1	213	4125	-0.0179806	0.785861
Pathan	Zinc	5594	279.7	5314.3	202	5392	-0.277798	1.87317e-06
Pima	Zinc	3934	196.7	3737.3	47	3887	-0.761057	6.56442e-28
Russian	Zinc	5698	284.9	5413.1	216	5482	-0.241839	2.81369e-05
Ju|'hoan	Zinc	4139	206.95	3932.05	175	3964	-0.154385	0.0226883
Sardinian	Zinc	5804	290.2	5513.8	140	5664	-0.517574	1.48221e-19
She-Miao-Tujia	Zinc	5464	273.2	5190.8	286	5178	0.0468521	0.42689
Sindhi	Zinc	5888	294.4	5593.6	260	5628	-0.116848	0.0396892
Surui-Karitiana	Zinc	3861	193.05	3667.95	208	3653	0.0774411	0.26962
Uygur	Zinc	4326	216.3	4109.7	362	3964	0.673601	2.86719e-24
Xibo-Mongolian	Zinc	4843	242.15	4600.85	326	4517	0.346273	3.23175e-08
Yakut	Zinc	5379	268.95	5110.05	314	5065	0.167503	0.00482689
Yoruba	Zinc	7755	387.75	7367.25	411	7344	0.0599613	0.225745
Adygei	Sodium	3124	156.2	2967.8	180	2944	0.152369	0.0507278
Balochi	Sodium	3685	184.25	3500.75	123	3562	-0.332429	3.66428e-06
Basque	Sodium	3401	170.05	3230.95	105	3296	-0.382535	3.08852e-07
Bantu-speaking	Sodium	4682	234.1	4447.9	159	4523	-0.320803	4.75599e-07
Bedouin	Sodium	4516	225.8	4290.2	233	4283	0.0318866	0.623005
BergamoItalian-Tuscan	Sodium	3415	170.75	3244.25	148	3267	-0.133236	0.0740608
Biaka	Sodium	5276	263.8	5012.2	184	5092	-0.302502	4.63471e-07
Bougainville	Sodium	2779	138.95	2640.05	68	2711	-0.510615	6.60186e-10
Brahui	Sodium	3549	177.45	3371.55	154	3395	-0.13215	0.0709019
Burusho	Sodium	3662	183.1	3478.9	99	3563	-0.459312	1.81048e-10
Dai-Lahu	Sodium	3216	160.8	3055.2	133	3083	-0.172886	0.0244959
Druze	Sodium	4284	214.2	4069.8	138	4146	-0.355742	9.20543e-08
French	Sodium	3575	178.75	3396.25	129	3446	-0.278322	0.000134671
Han	Sodium	3663	183.15	3479.85	67	3596	-0.63418	1.30272e-18
Hazara	Sodium	3563	178.15	3384.85	85	3478	-0.522874	8.05305e-13
Japanese	Sodium	3602	180.1	3421.9	96	3506	-0.466963	1.28023e-10
Kalash	Sodium	3323	166.15	3156.85	187	3136	0.125489	0.0970021
Makrani	Sodium	3798	189.9	3608.1	198	3600	0.042654	0.546469
Mandenka	Sodium	4924	246.2	4677.8	144	4780	-0.41511	2.34749e-11
Maya	Sodium	3116	155.8	2960.2	89	3027	-0.428755	4.00252e-08
Mbuti	Sodium	3701	185.05	3515.95	146	3555	-0.211024	0.00322747
Mozabite	Sodium	4442	222.1	4219.9	156	4286	-0.297614	5.35019e-06
Naxi-Yi	Sodium	3322	166.1	3155.9	67	3255	-0.596629	3.04392e-15
NorthernHan-Tu	Sodium	3353	167.65	3185.35	154	3199	-0.0814196	0.279428
Orcadian	Sodium	2959	147.95	2811.05	160	2799	0.0814464	0.309435
Oroqen-Hezhen-Daur	Sodium	3611	180.55	3430.45	87	3524	-0.518139	9.12873e-13
Palestinian	Sodium	4412	220.6	4191.4	172	4240	-0.220308	0.000787482
Papuan	Sodium	3401	170.05	3230.95	65	3336	-0.617759	1.39626e-16
Pathan	Sodium	3756	187.8	3568.2	125	3631	-0.334398	2.58071e-06
Pima	Sodium	2562	128.1	2433.9	93	2469	-0.274005	0.00146371
Russian	Sodium	3612	180.6	3431.4	168	3444	-0.0697674	0.336078
Ju|'hoan	Sodium	2266	113.3	2152.7	123	2143	0.0856134	0.349807
Sardinian	Sodium	3617	180.85	3436.15	107	3510	-0.408349	1.7591e-08
She-Miao-Tujia	Sodium	3572	178.6	3393.4	70	3502	-0.608063	7.5983e-17
Sindhi	Sodium	3615	180.75	3434.25	234	3381	0.294606	4.83067e-05
Surui-Karitiana	Sodium	2643	132.15	2510.85	86	2557	-0.349224	3.80763e-05
Uygur	Sodium	2999	149.95	2849.05	68	2931	-0.546516	6.59531e-12
Xibo-Mongolian	Sodium	3394	169.7	3224.3	101	3293	-0.404832	6.27764e-08
Yakut	Sodium	3646	182.3	3463.7	87	3559	-0.522765	4.43246e-13
Yoruba	Sodium	5016	250.8	4765.2	199	4817	-0.206539	0.000791178
Adygei	Calcium	4494	224.7	4269.3	183	4311	-0.185581	0.00431558
Balochi	Calcium	5556	277.8	5278.2	240	5316	-0.136069	0.0199745
Basque	Calcium	4975	248.75	4726.25	188	4787	-0.244221	7.7542e-05
Bantu-speaking	Calcium	6365	318.25	6046.75	353	6012	0.109191	0.0456602
Bedouin	Calcium	6740	337	6403	411	6329	0.219585	3.53787e-05
BergamoItalian-Tuscan	Calcium	4851	242.55	4608.45	289	4562	0.191507	0.00221327
Biaka	Calcium	7398	369.9	7028.1	368	7030	-0.00513652	0.919268
Bougainville	Calcium	3530	176.5	3353.5	224	3306	0.269122	0.000244212
Brahui	Calcium	5387	269.35	5117.65	240	5147	-0.108966	0.0665359
Burusho	Calcium	5614	280.7	5333.3	209	5405	-0.255433	1.12974e-05
Dai-Lahu	Calcium	4356	217.8	4138.2	171	4185	-0.214876	0.0011398
Druze	Calcium	6390	319.5	6070.5	246	6144	-0.230047	2.45594e-05
French	Calcium	5330	266.5	5063.5	240	5090	-0.0994371	0.0958201
Han	Calcium	5107	255.35	4851.65	163	4944	-0.36166	3.04134e-09
Hazara	Calcium	5075	253.75	4821.25	151	4924	-0.404926	3.64457e-11
Japanese	Calcium	4867	243.35	4623.65	380	4487	0.561537	2.53239e-19
Kalash	Calcium	5117	255.85	4861.15	142	4975	-0.444987	2.82224e-13
Makrani	Calcium	5572	278.6	5293.4	319	5253	0.145011	0.0130172
Mandenka	Calcium	6790	339.5	6450.5	367	6423	0.0810015	0.125703
Maya	Calcium	4603	230.15	4372.85	261	4342	0.134043	0.0369466
Mbuti	Calcium	5573	278.65	5294.35	259	5314	-0.0705186	0.22715
Mozabite	Calcium	6123	306.15	5816.85	378	5745	0.234689	2.51932e-05
Naxi-Yi	Calcium	4542	227.1	4314.9	181	4361	-0.202994	0.0016978
NorthernHan-Tu	Calcium	4545	227.25	4317.75	125	4420	-0.449945	3.4259e-12
Orcadian	Calcium	4624	231.2	4392.8	222	4402	-0.0397924	0.53475
Oroqen-Hezhen-Daur	Calcium	5010	250.5	4759.5	132	4878	-0.473054	1.57092e-14
Palestinian	Calcium	6781	339.05	6441.95	338	6443	-0.00309689	0.953346
Papuan	Calcium	3696	184.8	3511.2	223	3473	0.20671	0.00393858
Pathan	Calcium	5394	269.7	5124.3	216	5178	-0.19911	0.000794105
Pima	Calcium	3503	175.15	3327.85	151	3352	-0.137882	0.0611801
Russian	Calcium	5275	263.75	5011.25	231	5044	-0.124171	0.0385493
Ju|'hoan	Calcium	3474	173.7	3300.3	127	3347	-0.268854	0.000277523
Sardinian	Calcium	5236	261.8	4974.2	357	4879	0.363636	1.57423e-09
She-Miao-Tujia	Calcium	5107	255.35	4851.65	141	4966	-0.447817	2.10637e-13
Sindhi	Calcium	5498	274.9	5223.1	291	5207	0.0585668	0.319119
Surui-Karitiana	Calcium	3934	196.7	3737.3	77	3857	-0.608541	2.01421e-18
Uygur	Calcium	3841	192.05	3648.95	167	3674	-0.130435	0.0636604
Xibo-Mongolian	Calcium	4721	236.05	4484.95	191	4530	-0.190849	0.00262655
Yakut	Calcium	5177	258.85	4918.15	156	5021	-0.397334	5.42753e-11
Yoruba	Calcium	6978	348.9	6629.1	354	6624	0.0146174	0.779379
Adygei	Iodine	2728	136.4	2591.6	142	2586	0.0410557	0.622756
Balochi	Iodine	3085	154.25	2930.75	140	2945	-0.0923825	0.239126
Basque	Iodine	2864	143.2	2720.8	151	2713	0.0544693	0.503657
Bantu-speaking	Iodine	3825	191.25	3633.75	201	3624	0.0509804	0.469471
Bedouin	Iodine	3880	194	3686	237	3643	0.221649	0.00153798
BergamoItalian-Tuscan	Iodine	2879	143.95	2735.05	136	2743	-0.0552275	0.496613
Biaka	Iodine	4096	204.8	3891.2	120	3976	-0.414062	1.20545e-09
Bougainville	Iodine	2089	104.45	1984.55	88	2001	-0.157492	0.0986588
Brahui	Iodine	3023	151.15	2871.85	129	2894	-0.146543	0.0645372
Burusho	Iodine	3013	150.65	2862.35	102	2911	-0.322934	4.76944e-05
Dai-Lahu	Iodine	2509	125.45	2383.55	89	2420	-0.290554	0.000841179
Druze	Iodine	3553	177.65	3375.35	148	3405	-0.166901	0.0224693
French	Iodine	3129	156.45	2972.55	186	2943	0.188878	0.0153564
Han	Iodine	2866	143.3	2722.7	128	2738	-0.106769	0.189752
Hazara	Iodine	2832	141.6	2690.4	183	2649	0.292373	0.000357669
Japanese	Iodine	2716	135.8	2580.2	108	2608	-0.204713	0.0143828
Kalash	Iodine	2864	143.2	2720.8	132	2732	-0.0782123	0.336929
Makrani	Iodine	3270	163.5	3106.5	196	3074	0.198777	0.00911447
Mandenka	Iodine	3994	199.7	3794.3	163	3831	-0.183776	0.00771036
Maya	Iodine	2364	118.2	2245.8	211	2153	0.78511	1.99725e-18
Mbuti	Iodine	3318	165.9	3152.1	143	3175	-0.138035	0.0681358
Mozabite	Iodine	3569	178.45	3390.55	245	3324	0.372934	3.20017e-07
Naxi-Yi	Iodine	2581	129.05	2451.95	57	2524	-0.558311	7.65719e-11
NorthernHan-Tu	Iodine	2633	131.65	2501.35	97	2536	-0.263198	0.00194599
Orcadian	Iodine	2675	133.75	2541.25	146	2529	0.0915888	0.27715
Oroqen-Hezhen-Daur	Iodine	2739	136.95	2602.05	84	2655	-0.386637	3.44731e-06
Palestinian	Iodine	3787	189.35	3597.65	221	3566	0.167151	0.0182837
Papuan	Iodine	2439	121.95	2317.05	104	2335	-0.147191	0.09538
Pathan	Iodine	3089	154.45	2934.55	105	2984	-0.320168	4.4582e-05
Pima	Iodine	2024	101.2	1922.8	87	1937	-0.140316	0.147554
Russian	Iodine	2929	146.45	2782.55	134	2795	-0.0850119	0.291192
Ju|'hoan	Iodine	2044	102.2	1941.8	76	1968	-0.25636	0.00783791
Sardinian	Iodine	2949	147.45	2801.55	135	2814	-0.0844354	0.292834
She-Miao-Tujia	Iodine	2775	138.75	2636.25	109	2666	-0.214414	0.00956291
Sindhi	Iodine	3221	161.05	3059.95	190	3031	0.179758	0.0192586
Surui-Karitiana	Iodine	1965	98.25	1866.75	89	1876	-0.0941476	0.338343
Uygur	Iodine	2349	117.45	2231.55	156	2193	0.328225	0.000262728
Xibo-Mongolian	Iodine	2583	129.15	2453.85	108	2475	-0.163763	0.056208
Yakut	Iodine	2800	140	2660	104	2696	-0.257143	0.00179874
Yoruba	Iodine	4035	201.75	3833.25	187	3848	-0.0731103	0.286683
Adygei	Chloride	5522	276.1	5245.9	300	5222	0.0865628	0.14002
Balochi	Chloride	6301	315.05	5985.95	286	6015	-0.0922076	0.093119
Basque	Chloride	6007	300.35	5706.65	191	5816	-0.364075	9.57205e-11
Bantu-speaking	Chloride	8320	416	7904	303	8017	-0.271635	1.3142e-08
Bedouin	Chloride	7863	393.15	7469.85	392	7471	-0.00292509	0.95255
BergamoItalian-Tuscan	Chloride	5888	294.4	5593.6	261	5627	-0.113451	0.0458064
Biaka	Chloride	8968	448.4	8519.6	346	8622	-0.228368	6.99823e-07
Bougainville	Chloride	4514	225.7	4288.3	185	4329	-0.180328	0.00544425
Brahui	Chloride	6368	318.4	6049.6	260	6108	-0.183417	0.000785441
Burusho	Chloride	6436	321.8	6114.2	262	6174	-0.18583	0.000625844
Dai-Lahu	Chloride	5384	269.2	5114.8	86	5298	-0.680535	2.19875e-30
Druze	Chloride	7009	350.45	6658.55	210	6799	-0.40077	1.38808e-14
French	Chloride	6456	322.8	6133.2	338	6118	0.047088	0.385399
Han	Chloride	6409	320.45	6088.55	100	6309	-0.687939	1.35749e-36
Hazara	Chloride	6180	309	5871	303	5877	-0.0194175	0.726192
Japanese	Chloride	6186	309.3	5876.7	245	5941	-0.207889	0.000176057
Kalash	Chloride	6066	303.3	5762.7	284	5782	-0.0636334	0.25554
Makrani	Chloride	6452	322.6	6129.4	375	6077	0.16243	0.00276059
Mandenka	Chloride	8528	426.4	8101.6	254	8274	-0.404315	1.07348e-17
Maya	Chloride	5137	256.85	4880.15	308	4829	0.199143	0.00105852
Mbuti	Chloride	6652	332.6	6319.4	319	6333	-0.04089	0.444214
Mozabite	Chloride	7131	356.55	6774.45	461	6670	0.292946	1.38471e-08
Naxi-Yi	Chloride	5664	283.2	5380.8	146	5518	-0.484463	6.03142e-17
NorthernHan-Tu	Chloride	5735	286.75	5448.25	289	5446	0.00784656	0.891566
Orcadian	Chloride	5334	266.7	5067.3	295	5039	0.106112	0.0754164
Oroqen-Hezhen-Daur	Chloride	6768	338.4	6429.6	138	6630	-0.592199	5.29155e-29
Palestinian	Chloride	7530	376.5	7153.5	418	7112	0.110226	0.028211
Papuan	Chloride	4478	223.9	4254.1	193	4285	-0.138008	0.0341158
Pathan	Chloride	6253	312.65	5940.35	267	5986	-0.14601	0.00807773
Pima	Chloride	4246	212.3	4033.7	82	4164	-0.613754	4.51438e-20
Russian	Chloride	6282	314.1	5967.9	286	5996	-0.089462	0.103798
Ju|'hoan	Chloride	4324	216.2	4107.8	119	4205	-0.449584	1.18282e-11
Sardinian	Chloride	6254	312.7	5941.3	205	6049	-0.34442	4.13872e-10
She-Miao-Tujia	Chloride	6012	300.6	5711.4	130	5882	-0.567532	5.79055e-24
Sindhi	Chloride	6217	310.85	5906.15	376	5841	0.209587	0.000149919
Surui-Karitiana	Chloride	4667	233.35	4433.65	130	4537	-0.442897	3.88334e-12
Uygur	Chloride	4855	242.75	4612.25	187	4668	-0.22966	0.000241451
Xibo-Mongolian	Chloride	5475	273.75	5201.25	193	5282	-0.294977	5.51987e-07
Yakut	Chloride	6606	330.3	6275.7	111	6495	-0.663942	3.35117e-35
Yoruba	Chloride	8514	425.7	8088.3	341	8173	-0.198966	2.53322e-05
Adygei	Potassium	1186	59.3	1126.7	90	1096	0.517707	4.30919e-05
Balochi	Potassium	1336	66.8	1269.2	55	1281	-0.176647	0.138537
Basque	Potassium	1125	56.25	1068.75	54	1071	-0.04	0.758239
Bantu-speaking	Potassium	1635	81.75	1553.25	70	1565	-0.143731	0.182429
Bedouin	Potassium	1606	80.3	1525.7	108	1498	0.344956	0.00151671
BergamoItalian-Tuscan	Potassium	1170	58.5	1111.5	52	1118	-0.111111	0.383255
Biaka	Potassium	1967	98.35	1868.65	50	1917	-0.491612	5.67257e-07
Bougainville	Potassium	996	49.8	946.2	50	946	0.00401606	0.976803
Brahui	Potassium	1311	65.55	1245.45	66	1245	0.00686499	0.954525
Burusho	Potassium	1230	61.5	1168.5	44	1186	-0.284553	0.0220509
Dai-Lahu	Potassium	1085	54.25	1030.75	28	1057	-0.483871	0.000255665
Druze	Potassium	1514	75.7	1438.3	77	1437	0.0171731	0.878164
French	Potassium	1208	60.4	1147.6	71	1137	0.175497	0.161709
Han	Potassium	1285	64.25	1220.75	21	1264	-0.673152	3.09645e-08
Hazara	Potassium	1232	61.6	1170.4	48	1184	-0.220779	0.0754341
Japanese	Potassium	1187	59.35	1127.65	54	1133	-0.0901432	0.476159
Kalash	Potassium	1180	59	1121	31	1149	-0.474576	0.000184029
Makrani	Potassium	1347	67.35	1279.65	74	1273	0.0987379	0.405768
Mandenka	Potassium	1705	85.25	1619.75	71	1634	-0.167155	0.113318
Maya	Potassium	1138	56.9	1081.1	44	1094	-0.226714	0.0793321
Mbuti	Potassium	1469	73.45	1395.55	44	1425	-0.400953	0.000422595
Mozabite	Potassium	1471	73.55	1397.45	85	1386	0.155676	0.170754
Naxi-Yi	Potassium	1034	51.7	982.3	35	999	-0.323017	0.0171759
NorthernHan-Tu	Potassium	1159	57.95	1101.05	32	1127	-0.4478	0.000469767
Orcadian	Potassium	1004	50.2	953.8	24	980	-0.521912	0.00014829
Oroqen-Hezhen-Daur	Potassium	1216	60.8	1155.2	29	1187	-0.523026	2.86159e-05
Palestinian	Potassium	1605	80.25	1524.75	93	1512	0.158879	0.144223
Papuan	Potassium	1200	60	1140	11	1189	-0.816667	8.57176e-11
Pathan	Potassium	1347	67.35	1279.65	56	1291	-0.168523	0.155915
Pima	Potassium	820	41	779	30	790	-0.268293	0.0779781
Russian	Potassium	1170	58.5	1111.5	60	1110	0.025641	0.840534
Ju|'hoan	Potassium	978	48.9	929.1	20	958	-0.591002	2.23367e-05
Sardinian	Potassium	1253	62.65	1190.35	55	1198	-0.122107	0.32139
She-Miao-Tujia	Potassium	1265	63.25	1201.75	31	1234	-0.509881	3.17657e-05
Sindhi	Potassium	1337	66.85	1270.15	54	1283	-0.192221	0.106861
Surui-Karitiana	Potassium	833	41.65	791.35	41	792	-0.0156062	0.917698
Uygur	Potassium	986	49.3	936.7	21	965	-0.574037	3.54577e-05
Xibo-Mongolian	Potassium	1146	57.3	1088.7	42	1104	-0.267016	0.0381043
Yakut	Potassium	1254	62.7	1191.3	30	1224	-0.521531	2.26588e-05
Yoruba	Potassium	1682	84.1	1597.9	60	1622	-0.286564	0.00701288
Adygei	Phosphorus	1719	85.95	1633.05	44	1675	-0.488074	3.44302e-06
Balochi	Phosphorus	1989	99.45	1889.55	87	1902	-0.125189	0.200239
Basque	Phosphorus	1843	92.15	1750.85	33	1810	-0.641888	2.58424e-10
Bantu-speaking	Phosphorus	2596	129.8	2466.2	161	2435	0.24037	0.00495922
Bedouin	Phosphorus	2611	130.55	2480.45	120	2491	-0.0808119	0.34347
BergamoItalian-Tuscan	Phosphorus	1845	92.25	1752.75	48	1797	-0.479675	2.28073e-06
Biaka	Phosphorus	2867	143.35	2723.65	115	2752	-0.197768	0.0151254
Bougainville	Phosphorus	1522	76.1	1445.9	95	1427	0.248357	0.0262268
Brahui	Phosphorus	2001	100.05	1900.95	93	1908	-0.0704648	0.469598
Burusho	Phosphorus	1962	98.1	1863.9	74	1888	-0.245668	0.0125448
Dai-Lahu	Phosphorus	1454	72.7	1381.3	80	1374	0.100413	0.379725
Druze	Phosphorus	2277	113.85	2163.15	66	2211	-0.42029	4.20438e-06
French	Phosphorus	1985	99.25	1885.75	38	1947	-0.617128	2.83e-10
Han	Phosphorus	1750	87.5	1662.5	89	1661	0.0171429	0.86932
Hazara	Phosphorus	1890	94.5	1795.5	36	1854	-0.619048	6.65145e-10
Japanese	Phosphorus	1877	93.85	1783.15	80	1797	-0.147576	0.142431
Kalash	Phosphorus	1774	88.7	1685.3	23	1751	-0.740699	8.23553e-13
Makrani	Phosphorus	2056	102.8	1953.2	91	1965	-0.114786	0.232457
Mandenka	Phosphorus	2633	131.65	2501.35	120	2513	-0.0884922	0.297539
Maya	Phosphorus	1718	85.9	1632.1	109	1609	0.268917	0.0105538
Mbuti	Phosphorus	2115	105.75	2009.25	109	2006	0.0307329	0.745748
Mozabite	Phosphorus	2375	118.75	2256.25	147	2228	0.237895	0.00782001
Naxi-Yi	Phosphorus	1461	73.05	1387.95	69	1392	-0.0554415	0.626851
NorthernHan-Tu	Phosphorus	1740	87	1653	72	1668	-0.172414	0.0989539
Orcadian	Phosphorus	1729	86.45	1642.55	55	1674	-0.363794	0.000519733
Oroqen-Hezhen-Daur	Phosphorus	1716	85.8	1630.2	116	1600	0.351981	0.000822703
Palestinian	Phosphorus	2483	124.15	2358.85	89	2394	-0.283125	0.00120959
Papuan	Phosphorus	1624	81.2	1542.8	128	1496	0.576355	9.90201e-08
Pathan	Phosphorus	1870	93.5	1776.5	51	1819	-0.454545	6.50031e-06
Pima	Phosphorus	1331	66.55	1264.45	75	1256	0.126972	0.287907
Russian	Phosphorus	1933	96.65	1836.35	41	1892	-0.575789	6.33457e-09
Ju|'hoan	Phosphorus	1395	69.75	1325.25	23	1372	-0.670251	9.29491e-09
Sardinian	Phosphorus	1920	96	1824	104	1816	0.0833333	0.402195
She-Miao-Tujia	Phosphorus	1730	86.5	1643.5	78	1652	-0.0982659	0.348415
Sindhi	Phosphorus	1973	98.65	1874.35	64	1909	-0.351242	0.000344572
Surui-Karitiana	Phosphorus	1334	66.7	1267.3	18	1316	-0.730135	9.48009e-10
Uygur	Phosphorus	1396	69.8	1326.2	74	1322	0.0601719	0.606012
Xibo-Mongolian	Phosphorus	1671	83.55	1587.45	76	1595	-0.0903651	0.396747
Yakut	Phosphorus	1810	90.5	1719.5	56	1754	-0.381215	0.000198615
Yoruba	Phosphorus	2662	133.1	2528.9	143	2519	0.0743802	0.378638
Adygei	Manganese	1449	72.45	1376.55	80	1369	0.10421	0.362795
Balochi	Manganese	1708	85.4	1622.6	33	1675	-0.613583	5.97144e-09
Basque	Manganese	1560	78	1482	59	1501	-0.24359	0.0272991
Bantu-speaking	Manganese	2086	104.3	1981.7	58	2028	-0.443912	3.29803e-06
Bedouin	Manganese	2082	104.1	1977.9	50	2032	-0.519693	5.32386e-08
BergamoItalian-Tuscan	Manganese	1513	75.65	1437.35	73	1440	-0.0350297	0.75459
Biaka	Manganese	2373	118.65	2254.35	52	2321	-0.561736	3.43493e-10
Bougainville	Manganese	1352	67.6	1284.4	8	1344	-0.881657	1.0282e-13
Brahui	Manganese	1634	81.7	1552.3	70	1564	-0.143207	0.184163
Burusho	Manganese	1609	80.45	1528.55	43	1566	-0.465507	1.83746e-05
Dai-Lahu	Manganese	1421	71.05	1349.95	36	1385	-0.493315	1.98805e-05
Druze	Manganese	1935	96.75	1838.25	69	1866	-0.286822	0.00379746
French	Manganese	1715	85.75	1629.25	33	1682	-0.61516	5.08247e-09
Han	Manganese	1640	82	1558	38	1602	-0.536585	6.18927e-07
Hazara	Manganese	1617	80.85	1536.15	16	1601	-0.802103	1.36597e-13
Japanese	Manganese	1562	78.1	1483.9	47	1515	-0.398207	0.000305551
Kalash	Manganese	1603	80.15	1522.85	31	1572	-0.613225	1.77499e-08
Makrani	Manganese	1679	83.95	1595.05	82	1597	-0.0232281	0.827153
Mandenka	Manganese	2294	114.7	2179.3	43	2251	-0.625109	6.47817e-12
Maya	Manganese	1533	76.65	1456.35	49	1484	-0.360731	0.00119429
Mbuti	Manganese	1680	84	1596	113	1567	0.345238	0.00116891
Mozabite	Manganese	1982	99.1	1882.9	23	1959	-0.767911	4.39667e-15
Naxi-Yi	Manganese	1352	67.6	1284.4	97	1255	0.434911	0.000243787
NorthernHan-Tu	Manganese	1488	74.4	1413.6	58	1430	-0.22043	0.05109
Orcadian	Manganese	1411	70.55	1340.45	91	1320	0.289865	0.0124915
Oroqen-Hezhen-Daur	Manganese	1605	80.25	1524.75	21	1584	-0.738318	1.15408e-11
Palestinian	Manganese	2051	102.55	1948.45	33	2018	-0.678206	1.83602e-12
Papuan	Manganese	1265	63.25	1201.75	81	1184	0.280632	0.0220302
Pathan	Manganese	1632	81.6	1550.4	13	1619	-0.840686	6.62544e-15
Pima	Manganese	1112	55.6	1056.4	12	1100	-0.784173	1.98394e-09
Russian	Manganese	1565	78.25	1486.75	44	1521	-0.4377	7.11422e-05
Ju|'hoan	Manganese	1097	54.85	1042.15	69	1028	0.257976	0.0499693
Sardinian	Manganese	1704	85.2	1618.8	45	1659	-0.471831	7.88356e-06
She-Miao-Tujia	Manganese	1647	82.35	1564.65	21	1626	-0.744991	4.02817e-12
Sindhi	Manganese	1740	87	1653	57	1683	-0.344828	0.000967218
Surui-Karitiana	Manganese	1207	60.35	1146.65	123	1084	1.03811	1.29432e-16
Uygur	Manganese	1360	68	1292	31	1329	-0.544118	4.15506e-06
Xibo-Mongolian	Manganese	1494	74.7	1419.3	20	1474	-0.732262	8.39783e-11
Yakut	Manganese	1561	78.05	1482.95	42	1519	-0.461883	2.83218e-05
Yoruba	Manganese	2152	107.6	2044.4	84	2068	-0.219331	0.0195836
Adygei	Molybdenum	1027	51.35	975.65	49	978	-0.0457644	0.736523
Balochi	Molybdenum	1375	68.75	1306.25	187	1188	1.72	1.7561e-48
Basque	Molybdenum	1135	56.75	1078.25	190	945	2.34802	1.338e-73
Bantu-speaking	Molybdenum	1493	74.65	1418.35	44	1449	-0.410583	0.000273061
Bedouin	Molybdenum	1851	92.55	1758.45	248	1603	1.67963	9.99727e-62
BergamoItalian-Tuscan	Molybdenum	1307	65.35	1241.65	312	995	3.77429	4.14754e-215
Biaka	Molybdenum	1910	95.5	1814.5	113	1797	0.183246	0.0661691
Bougainville	Molybdenum	1683	84.15	1598.85	16	1667	-0.809863	2.49502e-14
Brahui	Molybdenum	1281	64.05	1216.95	44	1237	-0.313037	0.0101595
Burusho	Molybdenum	1119	55.95	1063.05	41	1078	-0.267203	0.0403067
Dai-Lahu	Molybdenum	1022	51.1	970.9	13	1009	-0.745597	4.5436e-08
Druze	Molybdenum	1726	86.3	1639.7	309	1417	2.58053	1.4165e-133
French	Molybdenum	1286	64.3	1221.7	250	1036	2.88802	8.68112e-125
Han	Molybdenum	1201	60.05	1140.95	38	1163	-0.367194	0.00350731
Hazara	Molybdenum	1161	58.05	1102.95	7	1154	-0.879414	6.22649e-12
Japanese	Molybdenum	1216	60.8	1155.2	40	1176	-0.342105	0.00620321
Kalash	Molybdenum	1174	58.7	1115.3	13	1161	-0.778535	9.37085e-10
Makrani	Molybdenum	1221	61.05	1159.95	227	994	2.71826	2.83825e-105
Mandenka	Molybdenum	1473	73.65	1399.35	30	1443	-0.592668	1.80491e-07
Maya	Molybdenum	1102	55.1	1046.9	23	1079	-0.582577	9.13165e-06
Mbuti	Molybdenum	1563	78.15	1484.85	76	1487	-0.0275112	0.802956
Mozabite	Molybdenum	1703	85.15	1617.85	173	1530	1.03171	1.5509e-22
Naxi-Yi	Molybdenum	1083	54.15	1028.85	36	1047	-0.33518	0.0113883
NorthernHan-Tu	Molybdenum	1195	59.75	1135.25	10	1185	-0.832636	4.02051e-11
Orcadian	Molybdenum	1224	61.2	1162.8	256	968	3.18301	5.82673e-144
Oroqen-Hezhen-Daur	Molybdenum	1306	65.3	1240.7	13	1293	-0.800919	3.13188e-11
Palestinian	Molybdenum	2293	114.65	2178.35	197	2096	0.718273	3.0053e-15
Papuan	Molybdenum	1707	85.35	1621.65	49	1658	-0.425893	5.41775e-05
Pathan	Molybdenum	1462	73.1	1388.9	69	1393	-0.0560876	0.622721
Pima	Molybdenum	1093	54.65	1038.35	5	1088	-0.908509	5.55246e-12
Russian	Molybdenum	1617	80.85	1536.15	263	1354	2.25294	6.05166e-96
Ju|'hoan	Molybdenum	1532	76.6	1455.4	4	1528	-0.947781	1.73028e-17
Sardinian	Molybdenum	1488	74.4	1413.6	11	1477	-0.852151	4.65634e-14
She-Miao-Tujia	Molybdenum	1188	59.4	1128.6	30	1158	-0.494949	9.08764e-05
Sindhi	Molybdenum	1218	60.9	1157.1	13	1205	-0.786535	3.02572e-10
Surui-Karitiana	Molybdenum	1041	52.05	988.95	40	1001	-0.231508	0.0865983
Uygur	Molybdenum	1079	53.95	1025.05	18	1061	-0.666358	5.12451e-07
Xibo-Mongolian	Molybdenum	1206	60.3	1145.7	11	1195	-0.817579	7.33313e-11
Yakut	Molybdenum	1287	64.35	1222.65	110	1177	0.709402	5.26584e-09
Yoruba	Molybdenum	1390	69.5	1320.5	105	1285	0.510791	1.24862e-05
