# Supplementary material for: Global impact of micronutrients in modern human evolution
Source: Am J Hum Genet. 2025 Sep 10;112(10):2538–61. doi: 10.1016/j.ajhg.2025.08.005 (PMC12696500; doi:10.1016/j.ajhg.2025.08.005)
Supplement: Data S3. Proportion of micronutrient-associated gene sets with signatures of positive selection [file mmc4.xlsx]

## Sheet: Table1
Population	Micronutrient	Proportion
She-Miao-Tujia	Calcium	0.285714
Naxi-Yi	Manganese	0.285714
Maya	Iodine	0.277778
Yoruba	Phopshorus	0.25
Biaka	Calcium	0.238095
Mandenka	Calcium	0.238095
French	Calcium	0.238095
Kalash	Calcium	0.238095
Japanese	Calcium	0.238095
Makrani	Chloride	0.217391
Dai-Lahu	Magnesium	0.210526
BergamoItalian-Tuscan	Sodium	0.2
Basque	Sodium	0.2
Russian	Sodium	0.2
Brahui	Sodium	0.2
Pathan	Sodium	0.2
Mbuti	Molybdenum	0.2
Yoruba	Molybdenum	0.2
Druze	Molybdenum	0.2
BergamoItalian-Tuscan	Molybdenum	0.2
Orcadian	Molybdenum	0.2
Makrani	Molybdenum	0.2
Balochi	Molybdenum	0.2
She-Miao-Tujia	Molybdenum	0.2
Naxi-Yi	Molybdenum	0.2
Dai-Lahu	Molybdenum	0.2
Bantu-speaking	Calcium	0.190476
Yoruba	Calcium	0.190476
Mozabite	Calcium	0.190476
BergamoItalian-Tuscan	Calcium	0.190476
Sardinian	Calcium	0.190476
Naxi-Yi	Calcium	0.190476
Biaka	Phopshorus	0.1875
Pima	Phopshorus	0.1875
Papuan	Phopshorus	0.1875
Burusho	Copper	0.181818
Mandenka	Potassium	0.181818
Mozabite	Potassium	0.181818
Palestinian	Potassium	0.181818
Druze	Potassium	0.181818
BergamoItalian-Tuscan	Potassium	0.181818
Basque	Potassium	0.181818
French	Potassium	0.181818
Russian	Potassium	0.181818
Brahui	Potassium	0.181818
Pathan	Potassium	0.181818
Bantu-speaking	Chloride	0.173913
Mandenka	Chloride	0.173913
Mozabite	Chloride	0.173913
Hazara	Chloride	0.173913
Bantu-speaking	Iodine	0.166667
French	Iodine	0.166667
Orcadian	Iodine	0.166667
Russian	Iodine	0.166667
Burusho	Iodine	0.166667
Biaka	Magnesium	0.157895
Yoruba	Magnesium	0.157895
Druze	Magnesium	0.157895
Adygei	Magnesium	0.157895
Kalash	Magnesium	0.157895
Yakut	Magnesium	0.157895
Maya	Magnesium	0.157895
Surui-Karitiana	Magnesium	0.157895
Biaka	Sodium	0.15
Mozabite	Sodium	0.15
Palestinian	Sodium	0.15
Makrani	Sodium	0.15
Sindhi	Sodium	0.15
Palestinian	Calcium	0.142857
Bedouin	Calcium	0.142857
Orcadian	Calcium	0.142857
Russian	Calcium	0.142857
Pathan	Calcium	0.142857
Xibo-Mongolian	Calcium	0.142857
Bantu-speaking	Manganese	0.142857
Biaka	Manganese	0.142857
Adygei	Manganese	0.142857
Basque	Manganese	0.142857
French	Manganese	0.142857
Orcadian	Manganese	0.142857
Makrani	Manganese	0.142857
Brahui	Manganese	0.142857
Burusho	Manganese	0.142857
Kalash	Manganese	0.142857
NorthernHan-Tu	Manganese	0.142857
Surui-Karitiana	Manganese	0.142857
Druze	Iron	0.136364
Mandenka	Selenium	0.135593
Brahui	Zinc	0.133333
Naxi-Yi	Zinc	0.133333
Yoruba	Chloride	0.130435
Palestinian	Chloride	0.130435
Adygei	Chloride	0.130435
BergamoItalian-Tuscan	Chloride	0.130435
French	Chloride	0.130435
Sindhi	Chloride	0.130435
Pathan	Chloride	0.130435
Han	Chloride	0.130435
NorthernHan-Tu	Chloride	0.130435
She-Miao-Tujia	Chloride	0.130435
Bantu-speaking	Phopshorus	0.125
Mozabite	Phopshorus	0.125
Palestinian	Phopshorus	0.125
Basque	Phopshorus	0.125
Russian	Phopshorus	0.125
Balochi	Phopshorus	0.125
Oroqen-Hezhen-Daur	Phopshorus	0.125
She-Miao-Tujia	Phopshorus	0.125
Bantu-speaking	Selenium	0.118644
Russian	Selenium	0.118644
Yakut	Selenium	0.118644
Biaka	Iron	0.113636
Bantu-speaking	Zinc	0.111111
Biaka	Zinc	0.111111
BergamoItalian-Tuscan	Zinc	0.111111
Kalash	Zinc	0.111111
Xibo-Mongolian	Zinc	0.111111
Biaka	Iodine	0.111111
Mandenka	Iodine	0.111111
Mozabite	Iodine	0.111111
Palestinian	Iodine	0.111111
Sardinian	Iodine	0.111111
Basque	Iodine	0.111111
Sindhi	Iodine	0.111111
Brahui	Iodine	0.111111
Kalash	Iodine	0.111111
Xibo-Mongolian	Iodine	0.111111
Yakut	Iodine	0.111111
Han	Iodine	0.111111
Bantu-speaking	Magnesium	0.105263
Mozabite	Magnesium	0.105263
Bedouin	Magnesium	0.105263
BergamoItalian-Tuscan	Magnesium	0.105263
Sindhi	Magnesium	0.105263
Balochi	Magnesium	0.105263
Burusho	Magnesium	0.105263
Naxi-Yi	Magnesium	0.105263
Mbuti	Selenium	0.101695
Biaka	Selenium	0.101695
Yoruba	Selenium	0.101695
Basque	Selenium	0.101695
Balochi	Selenium	0.101695
Hazara	Selenium	0.101695
Burusho	Selenium	0.101695
Xibo-Mongolian	Selenium	0.101695
NorthernHan-Tu	Selenium	0.101695
Mandenka	Sodium	0.1
Druze	Sodium	0.1
Sardinian	Sodium	0.1
French	Sodium	0.1
Orcadian	Sodium	0.1
Balochi	Sodium	0.1
Oroqen-Hezhen-Daur	Sodium	0.1
Japanese	Sodium	0.1
Han	Sodium	0.1
Mbuti	Calcium	0.0952381
Druze	Calcium	0.0952381
Adygei	Calcium	0.0952381
Makrani	Calcium	0.0952381
Sindhi	Calcium	0.0952381
Balochi	Calcium	0.0952381
Burusho	Calcium	0.0952381
Uygur	Calcium	0.0952381
Han	Calcium	0.0952381
Dai-Lahu	Calcium	0.0952381
Maya	Calcium	0.0952381
Papuan	Calcium	0.0952381
Bantu-speaking	Copper	0.0909091
Biaka	Copper	0.0909091
Mandenka	Copper	0.0909091
Druze	Copper	0.0909091
Bedouin	Copper	0.0909091
Sardinian	Copper	0.0909091
Orcadian	Copper	0.0909091
Pathan	Copper	0.0909091
Oroqen-Hezhen-Daur	Copper	0.0909091
Yakut	Copper	0.0909091
Japanese	Copper	0.0909091
Adygei	Iron	0.0909091
Yakut	Iron	0.0909091
NorthernHan-Tu	Iron	0.0909091
She-Miao-Tujia	Iron	0.0909091
Bantu-speaking	Potassium	0.0909091
Biaka	Potassium	0.0909091
Yoruba	Potassium	0.0909091
Adygei	Potassium	0.0909091
Sardinian	Potassium	0.0909091
Makrani	Potassium	0.0909091
Sindhi	Potassium	0.0909091
Balochi	Potassium	0.0909091
Kalash	Potassium	0.0909091
Xibo-Mongolian	Potassium	0.0909091
Oroqen-Hezhen-Daur	Potassium	0.0909091
Japanese	Potassium	0.0909091
Han	Potassium	0.0909091
NorthernHan-Tu	Potassium	0.0909091
Maya	Potassium	0.0909091
Surui-Karitiana	Potassium	0.0909091
Papuan	Potassium	0.0909091
Bougainville	Potassium	0.0909091
Mbuti	Zinc	0.0888889
Mandenka	Zinc	0.0888889
Adygei	Zinc	0.0888889
Orcadian	Zinc	0.0888889
Japanese	Zinc	0.0888889
NorthernHan-Tu	Zinc	0.0888889
Mbuti	Chloride	0.0869565
Sardinian	Chloride	0.0869565
Basque	Chloride	0.0869565
Russian	Chloride	0.0869565
Burusho	Chloride	0.0869565
Xibo-Mongolian	Chloride	0.0869565
Oroqen-Hezhen-Daur	Chloride	0.0869565
Mozabite	Selenium	0.0847458
Palestinian	Selenium	0.0847458
Adygei	Selenium	0.0847458
Sardinian	Selenium	0.0847458
Japanese	Selenium	0.0847458
Naxi-Yi	Selenium	0.0847458
Yoruba	Iron	0.0681818
BergamoItalian-Tuscan	Iron	0.0681818
Basque	Iron	0.0681818
Orcadian	Iron	0.0681818
Brahui	Iron	0.0681818
Xibo-Mongolian	Iron	0.0681818
Han	Iron	0.0681818
Maya	Iron	0.0681818
BergamoItalian-Tuscan	Selenium	0.0677966
Sindhi	Selenium	0.0677966
Pathan	Selenium	0.0677966
Oroqen-Hezhen-Daur	Selenium	0.0677966
Dai-Lahu	Selenium	0.0677966
Yoruba	Zinc	0.0666667
Mozabite	Zinc	0.0666667
Druze	Zinc	0.0666667
Basque	Zinc	0.0666667
Russian	Zinc	0.0666667
Makrani	Zinc	0.0666667
Pathan	Zinc	0.0666667
Burusho	Zinc	0.0666667
She-Miao-Tujia	Zinc	0.0666667
Surui-Karitiana	Zinc	0.0666667
Druze	Phopshorus	0.0625
Bedouin	Phopshorus	0.0625
Adygei	Phopshorus	0.0625
BergamoItalian-Tuscan	Phopshorus	0.0625
French	Phopshorus	0.0625
Orcadian	Phopshorus	0.0625
Makrani	Phopshorus	0.0625
Brahui	Phopshorus	0.0625
Pathan	Phopshorus	0.0625
Burusho	Phopshorus	0.0625
Kalash	Phopshorus	0.0625
NorthernHan-Tu	Phopshorus	0.0625
Dai-Lahu	Phopshorus	0.0625
Maya	Phopshorus	0.0625
Mbuti	Iodine	0.0555556
Druze	Iodine	0.0555556
BergamoItalian-Tuscan	Iodine	0.0555556
Makrani	Iodine	0.0555556
Balochi	Iodine	0.0555556
Hazara	Iodine	0.0555556
Pathan	Iodine	0.0555556
Oroqen-Hezhen-Daur	Iodine	0.0555556
She-Miao-Tujia	Iodine	0.0555556
Naxi-Yi	Iodine	0.0555556
Dai-Lahu	Iodine	0.0555556
Surui-Karitiana	Iodine	0.0555556
Papuan	Iodine	0.0555556
Mbuti	Magnesium	0.0526316
Mandenka	Magnesium	0.0526316
Basque	Magnesium	0.0526316
Orcadian	Magnesium	0.0526316
Makrani	Magnesium	0.0526316
Brahui	Magnesium	0.0526316
Pathan	Magnesium	0.0526316
Uygur	Magnesium	0.0526316
Han	Magnesium	0.0526316
NorthernHan-Tu	Magnesium	0.0526316
Bougainville	Magnesium	0.0526316
Bedouin	Selenium	0.0508475
Brahui	Selenium	0.0508475
Han	Selenium	0.0508475
She-Miao-Tujia	Selenium	0.0508475
Bougainville	Selenium	0.0508475
Mbuti	Sodium	0.05
Yoruba	Sodium	0.05
Bedouin	Sodium	0.05
Adygei	Sodium	0.05
Kalash	Sodium	0.05
Xibo-Mongolian	Sodium	0.05
Yakut	Sodium	0.05
NorthernHan-Tu	Sodium	0.05
She-Miao-Tujia	Sodium	0.05
Dai-Lahu	Sodium	0.05
Maya	Sodium	0.05
Surui-Karitiana	Sodium	0.05
Papuan	Sodium	0.05
Bougainville	Sodium	0.05
Basque	Calcium	0.047619
Brahui	Calcium	0.047619
Hazara	Calcium	0.047619
Oroqen-Hezhen-Daur	Calcium	0.047619
Yakut	Calcium	0.047619
NorthernHan-Tu	Calcium	0.047619
Pima	Calcium	0.047619
Surui-Karitiana	Calcium	0.047619
Bougainville	Calcium	0.047619
Mbuti	Iron	0.0454545
Mandenka	Iron	0.0454545
Bedouin	Iron	0.0454545
French	Iron	0.0454545
Balochi	Iron	0.0454545
Burusho	Iron	0.0454545
Uygur	Iron	0.0454545
Oroqen-Hezhen-Daur	Iron	0.0454545
Dai-Lahu	Iron	0.0454545
Papuan	Iron	0.0454545
Palestinian	Zinc	0.0444444
Bedouin	Zinc	0.0444444
Sardinian	Zinc	0.0444444
French	Zinc	0.0444444
Sindhi	Zinc	0.0444444
Yakut	Zinc	0.0444444
Papuan	Zinc	0.0444444
Bougainville	Zinc	0.0444444
Biaka	Chloride	0.0434783
Druze	Chloride	0.0434783
Bedouin	Chloride	0.0434783
Orcadian	Chloride	0.0434783
Balochi	Chloride	0.0434783
Kalash	Chloride	0.0434783
Uygur	Chloride	0.0434783
Yakut	Chloride	0.0434783
Naxi-Yi	Chloride	0.0434783
Maya	Chloride	0.0434783
Surui-Karitiana	Chloride	0.0434783
Papuan	Chloride	0.0434783
Druze	Selenium	0.0338983
Orcadian	Selenium	0.0338983
Makrani	Selenium	0.0338983
Pima	Selenium	0.0338983
Papuan	Selenium	0.0338983
Bantu-speaking	Iron	0.0227273
Mozabite	Iron	0.0227273
Sardinian	Iron	0.0227273
Russian	Iron	0.0227273
Makrani	Iron	0.0227273
Sindhi	Iron	0.0227273
Hazara	Iron	0.0227273
Pathan	Iron	0.0227273
Kalash	Iron	0.0227273
Japanese	Iron	0.0227273
Pima	Iron	0.0227273
Balochi	Zinc	0.0222222
Hazara	Zinc	0.0222222
Uygur	Zinc	0.0222222
Han	Zinc	0.0222222
Dai-Lahu	Zinc	0.0222222
French	Selenium	0.0169492
Kalash	Selenium	0.0169492
Maya	Selenium	0.0169492
Surui-Karitiana	Selenium	0.0169492
Ju|'hoan	Selenium	0
Uygur	Selenium	0
Ju|'hoan	Copper	0
Mbuti	Copper	0
Yoruba	Copper	0
Mozabite	Copper	0
Palestinian	Copper	0
Adygei	Copper	0
BergamoItalian-Tuscan	Copper	0
Basque	Copper	0
French	Copper	0
Russian	Copper	0
Makrani	Copper	0
Sindhi	Copper	0
Balochi	Copper	0
Brahui	Copper	0
Hazara	Copper	0
Kalash	Copper	0
Uygur	Copper	0
Xibo-Mongolian	Copper	0
Han	Copper	0
NorthernHan-Tu	Copper	0
She-Miao-Tujia	Copper	0
Naxi-Yi	Copper	0
Dai-Lahu	Copper	0
Pima	Copper	0
Maya	Copper	0
Surui-Karitiana	Copper	0
Papuan	Copper	0
Bougainville	Copper	0
Ju|'hoan	Iron	0
Palestinian	Iron	0
Naxi-Yi	Iron	0
Surui-Karitiana	Iron	0
Bougainville	Iron	0
Ju|'hoan	Magnesium	0
Palestinian	Magnesium	0
Sardinian	Magnesium	0
French	Magnesium	0
Russian	Magnesium	0
Hazara	Magnesium	0
Xibo-Mongolian	Magnesium	0
Oroqen-Hezhen-Daur	Magnesium	0
Japanese	Magnesium	0
She-Miao-Tujia	Magnesium	0
Pima	Magnesium	0
Papuan	Magnesium	0
Ju|'hoan	Zinc	0
Oroqen-Hezhen-Daur	Zinc	0
Pima	Zinc	0
Maya	Zinc	0
Ju|'hoan	Sodium	0
Bantu-speaking	Sodium	0
Hazara	Sodium	0
Burusho	Sodium	0
Uygur	Sodium	0
Naxi-Yi	Sodium	0
Pima	Sodium	0
Ju|'hoan	Calcium	0
Ju|'hoan	Iodine	0
Yoruba	Iodine	0
Bedouin	Iodine	0
Adygei	Iodine	0
Uygur	Iodine	0
Japanese	Iodine	0
NorthernHan-Tu	Iodine	0
Pima	Iodine	0
Bougainville	Iodine	0
Ju|'hoan	Chloride	0
Brahui	Chloride	0
Japanese	Chloride	0
Dai-Lahu	Chloride	0
Pima	Chloride	0
Bougainville	Chloride	0
Ju|'hoan	Potassium	0
Mbuti	Potassium	0
Bedouin	Potassium	0
Orcadian	Potassium	0
Hazara	Potassium	0
Burusho	Potassium	0
Uygur	Potassium	0
Yakut	Potassium	0
She-Miao-Tujia	Potassium	0
Naxi-Yi	Potassium	0
Dai-Lahu	Potassium	0
Pima	Potassium	0
Ju|'hoan	Phopshorus	0
Mbuti	Phopshorus	0
Mandenka	Phopshorus	0
Sardinian	Phopshorus	0
Sindhi	Phopshorus	0
Hazara	Phopshorus	0
Uygur	Phopshorus	0
Xibo-Mongolian	Phopshorus	0
Yakut	Phopshorus	0
Japanese	Phopshorus	0
Han	Phopshorus	0
Naxi-Yi	Phopshorus	0
Surui-Karitiana	Phopshorus	0
Bougainville	Phopshorus	0
Ju|'hoan	Manganese	0
Mbuti	Manganese	0
Yoruba	Manganese	0
Mandenka	Manganese	0
Mozabite	Manganese	0
Palestinian	Manganese	0
Druze	Manganese	0
Bedouin	Manganese	0
BergamoItalian-Tuscan	Manganese	0
Sardinian	Manganese	0
Russian	Manganese	0
Sindhi	Manganese	0
Balochi	Manganese	0
Hazara	Manganese	0
Pathan	Manganese	0
Uygur	Manganese	0
Xibo-Mongolian	Manganese	0
Oroqen-Hezhen-Daur	Manganese	0
Yakut	Manganese	0
Japanese	Manganese	0
Han	Manganese	0
She-Miao-Tujia	Manganese	0
Dai-Lahu	Manganese	0
Pima	Manganese	0
Maya	Manganese	0
Papuan	Manganese	0
Bougainville	Manganese	0
Ju|'hoan	Molybdenum	0
Bantu-speaking	Molybdenum	0
Biaka	Molybdenum	0
Mandenka	Molybdenum	0
Mozabite	Molybdenum	0
Palestinian	Molybdenum	0
Bedouin	Molybdenum	0
Adygei	Molybdenum	0
Sardinian	Molybdenum	0
Basque	Molybdenum	0
French	Molybdenum	0
Russian	Molybdenum	0
Sindhi	Molybdenum	0
Brahui	Molybdenum	0
Hazara	Molybdenum	0
Pathan	Molybdenum	0
Burusho	Molybdenum	0
Kalash	Molybdenum	0
Uygur	Molybdenum	0
Xibo-Mongolian	Molybdenum	0
Oroqen-Hezhen-Daur	Molybdenum	0
Yakut	Molybdenum	0
Japanese	Molybdenum	0
Han	Molybdenum	0
NorthernHan-Tu	Molybdenum	0
Pima	Molybdenum	0
Maya	Molybdenum	0
Surui-Karitiana	Molybdenum	0
Papuan	Molybdenum	0
Bougainville	Molybdenum	0

## Sheet: Table2
Population	Micronutrient	Proportion
Ju|'hoan	Chloride	0.5
Russian	Manganese	0.428571
Biaka	Magnesium	0.421053
Biaka	Calcium	0.4
Palestinian	Potassium	0.363636
Bantu-speaking	Chloride	0.35
Uygur	Iodine	0.3125
Mandenka	Phosphorus	0.3125
Adygei	Sodium	0.3
Bantu-speaking	Calcium	0.3
Biaka	Chloride	0.3
Mandenka	Chloride	0.3
Makrani	Manganese	0.285714
Brahui	Manganese	0.285714
Kalash	Manganese	0.285714
Mozabite	Potassium	0.272727
Bedouin	Potassium	0.272727
Adygei	Potassium	0.272727
BergamoItalian-Tuscan	Potassium	0.272727
Sardinian	Potassium	0.272727
Basque	Potassium	0.272727
Bougainville	Potassium	0.272727
Mandenka	Magnesium	0.263158
Uygur	Zinc	0.261905
Palestinian	Sodium	0.25
BergamoItalian-Tuscan	Sodium	0.25
Basque	Sodium	0.25
Japanese	Iodine	0.25
Maya	Iodine	0.25
Druze	Chloride	0.25
Bantu-speaking	Phosphorus	0.25
Biaka	Phosphorus	0.25
Mozabite	Copper	0.222222
Palestinian	Magnesium	0.210526
Druze	Magnesium	0.210526
Bedouin	Magnesium	0.210526
Russian	Magnesium	0.210526
Mozabite	Sodium	0.2
Bedouin	Sodium	0.2
Sardinian	Sodium	0.2
French	Sodium	0.2
Russian	Sodium	0.2
Hazara	Sodium	0.2
Kalash	Sodium	0.2
Mandenka	Calcium	0.2
Bedouin	Calcium	0.2
Sardinian	Calcium	0.2
French	Calcium	0.2
Uygur	Calcium	0.2
Mbuti	Chloride	0.2
Mozabite	Chloride	0.2
Sardinian	Chloride	0.2
Basque	Chloride	0.2
She-Miao-Tujia	Chloride	0.2
Dai-Lahu	Chloride	0.2
Bantu-speaking	Molybdenum	0.2
Mbuti	Molybdenum	0.2
Biaka	Molybdenum	0.2
Palestinian	Molybdenum	0.2
Druze	Molybdenum	0.2
Bedouin	Molybdenum	0.2
Adygei	Molybdenum	0.2
BergamoItalian-Tuscan	Molybdenum	0.2
Sardinian	Molybdenum	0.2
Basque	Molybdenum	0.2
French	Molybdenum	0.2
Orcadian	Molybdenum	0.2
Russian	Molybdenum	0.2
Makrani	Molybdenum	0.2
Sindhi	Molybdenum	0.2
Russian	Zinc	0.190476
Pathan	Zinc	0.190476
Burusho	Zinc	0.190476
Kalash	Zinc	0.190476
Mbuti	Iodine	0.1875
Mandenka	Iodine	0.1875
Palestinian	Iodine	0.1875
Adygei	Iodine	0.1875
French	Iodine	0.1875
Russian	Iodine	0.1875
Hazara	Iodine	0.1875
Pathan	Iodine	0.1875
Burusho	Iodine	0.1875
Kalash	Iodine	0.1875
Han	Iodine	0.1875
Naxi-Yi	Phosphorus	0.1875
Ju|'hoan	Potassium	0.181818
Bantu-speaking	Potassium	0.181818
Druze	Potassium	0.181818
French	Potassium	0.181818
Orcadian	Potassium	0.181818
Sindhi	Potassium	0.181818
Hazara	Potassium	0.181818
Kalash	Potassium	0.181818
Surui-Karitiana	Potassium	0.181818
Bantu-speaking	Iron	0.170732
Bantu-speaking	Selenium	0.169492
Biaka	Zinc	0.166667
Orcadian	Zinc	0.166667
Surui-Karitiana	Zinc	0.166667
Ju|'hoan	Magnesium	0.157895
Bantu-speaking	Magnesium	0.157895
Mozabite	Magnesium	0.157895
Sardinian	Magnesium	0.157895
Balochi	Magnesium	0.157895
Brahui	Magnesium	0.157895
Burusho	Magnesium	0.157895
Kalash	Magnesium	0.157895
Uygur	Magnesium	0.157895
Naxi-Yi	Magnesium	0.157895
Maya	Magnesium	0.157895
Bougainville	Magnesium	0.157895
Bedouin	Selenium	0.152542
Uygur	Selenium	0.152542
Xibo-Mongolian	Selenium	0.152542
Han	Selenium	0.152542
Ju|'hoan	Sodium	0.15
Druze	Sodium	0.15
Orcadian	Sodium	0.15
Makrani	Sodium	0.15
Sindhi	Sodium	0.15
Balochi	Sodium	0.15
Brahui	Sodium	0.15
Pathan	Sodium	0.15
Ju|'hoan	Calcium	0.15
Palestinian	Calcium	0.15
Adygei	Calcium	0.15
BergamoItalian-Tuscan	Calcium	0.15
Basque	Calcium	0.15
Makrani	Calcium	0.15
Sindhi	Calcium	0.15
Pathan	Calcium	0.15
Burusho	Calcium	0.15
Palestinian	Chloride	0.15
Bedouin	Chloride	0.15
Adygei	Chloride	0.15
BergamoItalian-Tuscan	Chloride	0.15
French	Chloride	0.15
Russian	Chloride	0.15
Makrani	Chloride	0.15
Sindhi	Chloride	0.15
Balochi	Chloride	0.15
Brahui	Chloride	0.15
Hazara	Chloride	0.15
Pathan	Chloride	0.15
Uygur	Chloride	0.15
Xibo-Mongolian	Chloride	0.15
Oroqen-Hezhen-Daur	Chloride	0.15
Yakut	Chloride	0.15
Japanese	Chloride	0.15
Han	Chloride	0.15
NorthernHan-Tu	Chloride	0.15
Naxi-Yi	Chloride	0.15
Surui-Karitiana	Chloride	0.15
Mandenka	Iron	0.146341
Pima	Iron	0.146341
Bougainville	Iron	0.146341
Palestinian	Zinc	0.142857
Adygei	Zinc	0.142857
BergamoItalian-Tuscan	Zinc	0.142857
Makrani	Zinc	0.142857
Balochi	Zinc	0.142857
Brahui	Zinc	0.142857
NorthernHan-Tu	Zinc	0.142857
Naxi-Yi	Zinc	0.142857
Maya	Zinc	0.142857
Bantu-speaking	Manganese	0.142857
Mbuti	Manganese	0.142857
Biaka	Manganese	0.142857
Mandenka	Manganese	0.142857
Palestinian	Manganese	0.142857
Druze	Manganese	0.142857
Bedouin	Manganese	0.142857
Adygei	Manganese	0.142857
BergamoItalian-Tuscan	Manganese	0.142857
Sardinian	Manganese	0.142857
French	Manganese	0.142857
Orcadian	Manganese	0.142857
Balochi	Manganese	0.142857
Hazara	Manganese	0.142857
Pathan	Manganese	0.142857
Burusho	Manganese	0.142857
Japanese	Manganese	0.142857
NorthernHan-Tu	Manganese	0.142857
Naxi-Yi	Manganese	0.142857
Dai-Lahu	Manganese	0.142857
Surui-Karitiana	Manganese	0.142857
Mbuti	Selenium	0.135593
Biaka	Selenium	0.135593
Palestinian	Selenium	0.135593
Russian	Selenium	0.135593
Oroqen-Hezhen-Daur	Selenium	0.135593
Yakut	Selenium	0.135593
Japanese	Selenium	0.135593
Dai-Lahu	Selenium	0.135593
Surui-Karitiana	Selenium	0.135593
Bantu-speaking	Iodine	0.125
Mozabite	Iodine	0.125
Basque	Iodine	0.125
Makrani	Iodine	0.125
Sindhi	Iodine	0.125
Balochi	Iodine	0.125
Brahui	Iodine	0.125
Oroqen-Hezhen-Daur	Iodine	0.125
Yakut	Iodine	0.125
NorthernHan-Tu	Iodine	0.125
Pima	Iodine	0.125
Surui-Karitiana	Iodine	0.125
Ju|'hoan	Phosphorus	0.125
Palestinian	Phosphorus	0.125
Druze	Phosphorus	0.125
Bedouin	Phosphorus	0.125
Adygei	Phosphorus	0.125
Russian	Phosphorus	0.125
Makrani	Phosphorus	0.125
Brahui	Phosphorus	0.125
Pathan	Phosphorus	0.125
Uygur	Phosphorus	0.125
Yakut	Phosphorus	0.125
Japanese	Phosphorus	0.125
Han	Phosphorus	0.125
She-Miao-Tujia	Phosphorus	0.125
Dai-Lahu	Phosphorus	0.125
Maya	Phosphorus	0.125
Palestinian	Iron	0.121951
She-Miao-Tujia	Iron	0.121951
Naxi-Yi	Iron	0.121951
Mozabite	Zinc	0.119048
Druze	Zinc	0.119048
Bedouin	Zinc	0.119048
Sindhi	Zinc	0.119048
Hazara	Zinc	0.119048
Xibo-Mongolian	Zinc	0.119048
Japanese	Zinc	0.119048
Dai-Lahu	Zinc	0.119048
Ju|'hoan	Selenium	0.118644
Druze	Selenium	0.118644
Basque	Selenium	0.118644
French	Selenium	0.118644
Orcadian	Selenium	0.118644
Makrani	Selenium	0.118644
Sindhi	Selenium	0.118644
Pathan	Selenium	0.118644
Kalash	Selenium	0.118644
NorthernHan-Tu	Selenium	0.118644
Naxi-Yi	Selenium	0.118644
Ju|'hoan	Copper	0.111111
Bantu-speaking	Copper	0.111111
Mbuti	Copper	0.111111
Biaka	Copper	0.111111
Palestinian	Copper	0.111111
Bedouin	Copper	0.111111
Burusho	Copper	0.111111
Kalash	Copper	0.111111
Han	Copper	0.111111
Papuan	Copper	0.111111
Mbuti	Magnesium	0.105263
Adygei	Magnesium	0.105263
BergamoItalian-Tuscan	Magnesium	0.105263
Basque	Magnesium	0.105263
French	Magnesium	0.105263
Makrani	Magnesium	0.105263
Sindhi	Magnesium	0.105263
Pathan	Magnesium	0.105263
Japanese	Magnesium	0.105263
NorthernHan-Tu	Magnesium	0.105263
She-Miao-Tujia	Magnesium	0.105263
Dai-Lahu	Magnesium	0.105263
Surui-Karitiana	Magnesium	0.105263
Mandenka	Selenium	0.101695
BergamoItalian-Tuscan	Selenium	0.101695
Brahui	Selenium	0.101695
Hazara	Selenium	0.101695
Pima	Selenium	0.101695
Maya	Selenium	0.101695
Bantu-speaking	Sodium	0.1
Mbuti	Sodium	0.1
Mandenka	Sodium	0.1
Burusho	Sodium	0.1
NorthernHan-Tu	Sodium	0.1
Surui-Karitiana	Sodium	0.1
Papuan	Sodium	0.1
Bougainville	Sodium	0.1
Mozabite	Calcium	0.1
Druze	Calcium	0.1
Orcadian	Calcium	0.1
Russian	Calcium	0.1
Balochi	Calcium	0.1
Brahui	Calcium	0.1
Han	Calcium	0.1
Papuan	Calcium	0.1
Orcadian	Chloride	0.1
Burusho	Chloride	0.1
Kalash	Chloride	0.1
Pima	Chloride	0.1
Maya	Chloride	0.1
Papuan	Chloride	0.1
Bougainville	Chloride	0.1
Ju|'hoan	Iron	0.097561
Druze	Iron	0.097561
Adygei	Iron	0.097561
BergamoItalian-Tuscan	Iron	0.097561
Basque	Iron	0.097561
French	Iron	0.097561
Kalash	Iron	0.097561
Uygur	Iron	0.097561
Ju|'hoan	Zinc	0.0952381
Bantu-speaking	Zinc	0.0952381
Mbuti	Zinc	0.0952381
Mandenka	Zinc	0.0952381
Oroqen-Hezhen-Daur	Zinc	0.0952381
Yakut	Zinc	0.0952381
Han	Zinc	0.0952381
She-Miao-Tujia	Zinc	0.0952381
Pima	Zinc	0.0952381
Bougainville	Zinc	0.0952381
Mbuti	Potassium	0.0909091
Mandenka	Potassium	0.0909091
Russian	Potassium	0.0909091
Makrani	Potassium	0.0909091
Balochi	Potassium	0.0909091
Brahui	Potassium	0.0909091
Pathan	Potassium	0.0909091
Burusho	Potassium	0.0909091
Xibo-Mongolian	Potassium	0.0909091
Oroqen-Hezhen-Daur	Potassium	0.0909091
Yakut	Potassium	0.0909091
Japanese	Potassium	0.0909091
Han	Potassium	0.0909091
NorthernHan-Tu	Potassium	0.0909091
She-Miao-Tujia	Potassium	0.0909091
Naxi-Yi	Potassium	0.0909091
Dai-Lahu	Potassium	0.0909091
Maya	Potassium	0.0909091
Papuan	Potassium	0.0909091
Sardinian	Selenium	0.0847458
Balochi	Selenium	0.0847458
Burusho	Selenium	0.0847458
She-Miao-Tujia	Selenium	0.0847458
Bougainville	Selenium	0.0847458
Bedouin	Iron	0.0731707
Orcadian	Iron	0.0731707
Makrani	Iron	0.0731707
Balochi	Iron	0.0731707
Brahui	Iron	0.0731707
Yakut	Iron	0.0731707
Han	Iron	0.0731707
Dai-Lahu	Iron	0.0731707
Maya	Iron	0.0731707
Surui-Karitiana	Iron	0.0731707
Sardinian	Zinc	0.0714286
Basque	Zinc	0.0714286
French	Zinc	0.0714286
Papuan	Zinc	0.0714286
Mozabite	Selenium	0.0677966
Adygei	Selenium	0.0677966
Ju|'hoan	Iodine	0.0625
Biaka	Iodine	0.0625
Druze	Iodine	0.0625
Bedouin	Iodine	0.0625
BergamoItalian-Tuscan	Iodine	0.0625
Orcadian	Iodine	0.0625
Xibo-Mongolian	Iodine	0.0625
She-Miao-Tujia	Iodine	0.0625
Bougainville	Iodine	0.0625
Mbuti	Phosphorus	0.0625
Mozabite	Phosphorus	0.0625
BergamoItalian-Tuscan	Phosphorus	0.0625
Sardinian	Phosphorus	0.0625
Basque	Phosphorus	0.0625
French	Phosphorus	0.0625
Orcadian	Phosphorus	0.0625
Sindhi	Phosphorus	0.0625
Balochi	Phosphorus	0.0625
Hazara	Phosphorus	0.0625
Burusho	Phosphorus	0.0625
Kalash	Phosphorus	0.0625
Xibo-Mongolian	Phosphorus	0.0625
Oroqen-Hezhen-Daur	Phosphorus	0.0625
NorthernHan-Tu	Phosphorus	0.0625
Pima	Phosphorus	0.0625
Surui-Karitiana	Phosphorus	0.0625
Papuan	Phosphorus	0.0625
Bougainville	Phosphorus	0.0625
Orcadian	Magnesium	0.0526316
Hazara	Magnesium	0.0526316
Xibo-Mongolian	Magnesium	0.0526316
Yakut	Magnesium	0.0526316
Pima	Magnesium	0.0526316
Papuan	Magnesium	0.0526316
Papuan	Selenium	0.0508475
Biaka	Sodium	0.05
Uygur	Sodium	0.05
Xibo-Mongolian	Sodium	0.05
Oroqen-Hezhen-Daur	Sodium	0.05
Yakut	Sodium	0.05
Japanese	Sodium	0.05
Han	Sodium	0.05
She-Miao-Tujia	Sodium	0.05
Naxi-Yi	Sodium	0.05
Dai-Lahu	Sodium	0.05
Maya	Sodium	0.05
Kalash	Calcium	0.05
Oroqen-Hezhen-Daur	Calcium	0.05
Yakut	Calcium	0.05
Japanese	Calcium	0.05
NorthernHan-Tu	Calcium	0.05
Naxi-Yi	Calcium	0.05
Maya	Calcium	0.05
Surui-Karitiana	Calcium	0.05
Mbuti	Iron	0.0487805
Biaka	Iron	0.0487805
Mozabite	Iron	0.0487805
Sardinian	Iron	0.0487805
Sindhi	Iron	0.0487805
Pathan	Iron	0.0487805
Papuan	Iron	0.0487805
Russian	Iron	0.0243902
Hazara	Iron	0.0243902
Burusho	Iron	0.0243902
Xibo-Mongolian	Iron	0.0243902
Japanese	Iron	0.0243902
NorthernHan-Tu	Iron	0.0243902
Mandenka	Copper	0
Druze	Copper	0
Adygei	Copper	0
BergamoItalian-Tuscan	Copper	0
Sardinian	Copper	0
Basque	Copper	0
French	Copper	0
Orcadian	Copper	0
Russian	Copper	0
Makrani	Copper	0
Sindhi	Copper	0
Balochi	Copper	0
Brahui	Copper	0
Hazara	Copper	0
Pathan	Copper	0
Uygur	Copper	0
Xibo-Mongolian	Copper	0
Oroqen-Hezhen-Daur	Copper	0
Yakut	Copper	0
Japanese	Copper	0
NorthernHan-Tu	Copper	0
She-Miao-Tujia	Copper	0
Naxi-Yi	Copper	0
Dai-Lahu	Copper	0
Pima	Copper	0
Maya	Copper	0
Surui-Karitiana	Copper	0
Bougainville	Copper	0
Oroqen-Hezhen-Daur	Iron	0
Oroqen-Hezhen-Daur	Magnesium	0
Han	Magnesium	0
Pima	Sodium	0
Mbuti	Calcium	0
Hazara	Calcium	0
Xibo-Mongolian	Calcium	0
She-Miao-Tujia	Calcium	0
Dai-Lahu	Calcium	0
Pima	Calcium	0
Bougainville	Calcium	0
Sardinian	Iodine	0
Naxi-Yi	Iodine	0
Dai-Lahu	Iodine	0
Papuan	Iodine	0
Biaka	Potassium	0
Uygur	Potassium	0
Pima	Potassium	0
Ju|'hoan	Manganese	0
Mozabite	Manganese	0
Basque	Manganese	0
Sindhi	Manganese	0
Uygur	Manganese	0
Xibo-Mongolian	Manganese	0
Oroqen-Hezhen-Daur	Manganese	0
Yakut	Manganese	0
Han	Manganese	0
She-Miao-Tujia	Manganese	0
Pima	Manganese	0
Maya	Manganese	0
Papuan	Manganese	0
Bougainville	Manganese	0
Ju|'hoan	Molybdenum	0
Mandenka	Molybdenum	0
Mozabite	Molybdenum	0
Balochi	Molybdenum	0
Brahui	Molybdenum	0
Hazara	Molybdenum	0
Pathan	Molybdenum	0
Burusho	Molybdenum	0
Kalash	Molybdenum	0
Uygur	Molybdenum	0
Xibo-Mongolian	Molybdenum	0
Oroqen-Hezhen-Daur	Molybdenum	0
Yakut	Molybdenum	0
Japanese	Molybdenum	0
Han	Molybdenum	0
NorthernHan-Tu	Molybdenum	0
She-Miao-Tujia	Molybdenum	0
Naxi-Yi	Molybdenum	0
Dai-Lahu	Molybdenum	0
Pima	Molybdenum	0
Maya	Molybdenum	0
Surui-Karitiana	Molybdenum	0
Papuan	Molybdenum	0
Bougainville	Molybdenum	0

## Sheet: Table3
Micronutrient	Population	No. candidate SNPs
Selenium	Adygei	5
Selenium	Balochi	6
Selenium	Basque	6
Selenium	Bantu-speaking	7
Selenium	Bedouin	3
Selenium	BergamoItalian-Tuscan	4
Selenium	Biaka	6
Selenium	Bougainville	3
Selenium	Brahui	3
Selenium	Burusho	6
Selenium	Dai-Lahu	4
Selenium	Druze	2
Selenium	French	1
Selenium	Han	3
Selenium	Hazara	6
Selenium	Japanese	5
Selenium	Kalash	1
Selenium	Makrani	2
Selenium	Mandenka	8
Selenium	Maya	1
Selenium	Mbuti	6
Selenium	Mozabite	5
Selenium	Naxi-Yi	5
Selenium	NorthernHan-Tu	6
Selenium	Orcadian	2
Selenium	Oroqen-Hezhen-Daur	4
Selenium	Palestinian	5
Selenium	Papuan	2
Selenium	Pathan	4
Selenium	Pima	2
Selenium	Russian	7
Selenium	Ju|'hoan	0
Selenium	Sardinian	5
Selenium	She-Miao-Tujia	3
Selenium	Sindhi	4
Selenium	Surui-Karitiana	1
Selenium	Uygur	0
Selenium	Xibo-Mongolian	6
Selenium	Yakut	7
Selenium	Yoruba	6
Copper	Adygei	0
Copper	Balochi	0
Copper	Basque	0
Copper	Bantu-speaking	1
Copper	Bedouin	1
Copper	BergamoItalian-Tuscan	0
Copper	Biaka	1
Copper	Bougainville	0
Copper	Brahui	0
Copper	Burusho	2
Copper	Dai-Lahu	0
Copper	Druze	1
Copper	French	0
Copper	Han	0
Copper	Hazara	0
Copper	Japanese	1
Copper	Kalash	0
Copper	Makrani	0
Copper	Mandenka	1
Copper	Maya	0
Copper	Mbuti	0
Copper	Mozabite	0
Copper	Naxi-Yi	0
Copper	NorthernHan-Tu	0
Copper	Orcadian	1
Copper	Oroqen-Hezhen-Daur	1
Copper	Palestinian	0
Copper	Papuan	0
Copper	Pathan	1
Copper	Pima	0
Copper	Russian	0
Copper	Ju|'hoan	0
Copper	Sardinian	1
Copper	She-Miao-Tujia	0
Copper	Sindhi	0
Copper	Surui-Karitiana	0
Copper	Uygur	0
Copper	Xibo-Mongolian	0
Copper	Yakut	1
Copper	Yoruba	0
Iron	Adygei	4
Iron	Balochi	2
Iron	Basque	3
Iron	Bantu-speaking	1
Iron	Bedouin	2
Iron	BergamoItalian-Tuscan	3
Iron	Biaka	5
Iron	Bougainville	0
Iron	Brahui	3
Iron	Burusho	2
Iron	Dai-Lahu	2
Iron	Druze	6
Iron	French	2
Iron	Han	3
Iron	Hazara	1
Iron	Japanese	1
Iron	Kalash	1
Iron	Makrani	1
Iron	Mandenka	2
Iron	Maya	3
Iron	Mbuti	2
Iron	Mozabite	1
Iron	Naxi-Yi	0
Iron	NorthernHan-Tu	4
Iron	Orcadian	3
Iron	Oroqen-Hezhen-Daur	2
Iron	Palestinian	0
Iron	Papuan	2
Iron	Pathan	1
Iron	Pima	1
Iron	Russian	1
Iron	Ju|'hoan	0
Iron	Sardinian	1
Iron	She-Miao-Tujia	4
Iron	Sindhi	1
Iron	Surui-Karitiana	0
Iron	Uygur	2
Iron	Xibo-Mongolian	3
Iron	Yakut	4
Iron	Yoruba	3
Magnesium	Adygei	3
Magnesium	Balochi	2
Magnesium	Basque	1
Magnesium	Bantu-speaking	2
Magnesium	Bedouin	2
Magnesium	BergamoItalian-Tuscan	2
Magnesium	Biaka	3
Magnesium	Bougainville	1
Magnesium	Brahui	1
Magnesium	Burusho	2
Magnesium	Dai-Lahu	4
Magnesium	Druze	3
Magnesium	French	0
Magnesium	Han	1
Magnesium	Hazara	0
Magnesium	Japanese	0
Magnesium	Kalash	3
Magnesium	Makrani	1
Magnesium	Mandenka	1
Magnesium	Maya	3
Magnesium	Mbuti	1
Magnesium	Mozabite	2
Magnesium	Naxi-Yi	2
Magnesium	NorthernHan-Tu	1
Magnesium	Orcadian	1
Magnesium	Oroqen-Hezhen-Daur	0
Magnesium	Palestinian	0
Magnesium	Papuan	0
Magnesium	Pathan	1
Magnesium	Pima	0
Magnesium	Russian	0
Magnesium	Ju|'hoan	0
Magnesium	Sardinian	0
Magnesium	She-Miao-Tujia	0
Magnesium	Sindhi	2
Magnesium	Surui-Karitiana	3
Magnesium	Uygur	1
Magnesium	Xibo-Mongolian	0
Magnesium	Yakut	3
Magnesium	Yoruba	3
Zinc	Adygei	4
Zinc	Balochi	1
Zinc	Basque	3
Zinc	Bantu-speaking	5
Zinc	Bedouin	2
Zinc	BergamoItalian-Tuscan	5
Zinc	Biaka	5
Zinc	Bougainville	2
Zinc	Brahui	6
Zinc	Burusho	3
Zinc	Dai-Lahu	1
Zinc	Druze	3
Zinc	French	2
Zinc	Han	1
Zinc	Hazara	1
Zinc	Japanese	4
Zinc	Kalash	5
Zinc	Makrani	3
Zinc	Mandenka	4
Zinc	Maya	0
Zinc	Mbuti	4
Zinc	Mozabite	3
Zinc	Naxi-Yi	6
Zinc	NorthernHan-Tu	4
Zinc	Orcadian	4
Zinc	Oroqen-Hezhen-Daur	0
Zinc	Palestinian	2
Zinc	Papuan	2
Zinc	Pathan	3
Zinc	Pima	0
Zinc	Russian	3
Zinc	Ju|'hoan	0
Zinc	Sardinian	2
Zinc	She-Miao-Tujia	3
Zinc	Sindhi	2
Zinc	Surui-Karitiana	3
Zinc	Uygur	1
Zinc	Xibo-Mongolian	5
Zinc	Yakut	2
Zinc	Yoruba	3
Sodium	Adygei	1
Sodium	Balochi	2
Sodium	Basque	4
Sodium	Bantu-speaking	0
Sodium	Bedouin	1
Sodium	BergamoItalian-Tuscan	4
Sodium	Biaka	3
Sodium	Bougainville	1
Sodium	Brahui	4
Sodium	Burusho	0
Sodium	Dai-Lahu	1
Sodium	Druze	2
Sodium	French	2
Sodium	Han	2
Sodium	Hazara	0
Sodium	Japanese	2
Sodium	Kalash	1
Sodium	Makrani	3
Sodium	Mandenka	2
Sodium	Maya	1
Sodium	Mbuti	1
Sodium	Mozabite	3
Sodium	Naxi-Yi	0
Sodium	NorthernHan-Tu	1
Sodium	Orcadian	2
Sodium	Oroqen-Hezhen-Daur	2
Sodium	Palestinian	3
Sodium	Papuan	1
Sodium	Pathan	4
Sodium	Pima	0
Sodium	Russian	4
Sodium	Ju|'hoan	0
Sodium	Sardinian	2
Sodium	She-Miao-Tujia	1
Sodium	Sindhi	3
Sodium	Surui-Karitiana	1
Sodium	Uygur	0
Sodium	Xibo-Mongolian	1
Sodium	Yakut	1
Sodium	Yoruba	1
Calcium	Adygei	2
Calcium	Balochi	2
Calcium	Basque	1
Calcium	Bantu-speaking	4
Calcium	Bedouin	3
Calcium	BergamoItalian-Tuscan	4
Calcium	Biaka	5
Calcium	Bougainville	1
Calcium	Brahui	1
Calcium	Burusho	2
Calcium	Dai-Lahu	2
Calcium	Druze	2
Calcium	French	5
Calcium	Han	2
Calcium	Hazara	1
Calcium	Japanese	5
Calcium	Kalash	5
Calcium	Makrani	2
Calcium	Mandenka	5
Calcium	Maya	2
Calcium	Mbuti	2
Calcium	Mozabite	4
Calcium	Naxi-Yi	4
Calcium	NorthernHan-Tu	1
Calcium	Orcadian	3
Calcium	Oroqen-Hezhen-Daur	1
Calcium	Palestinian	3
Calcium	Papuan	2
Calcium	Pathan	3
Calcium	Pima	1
Calcium	Russian	3
Calcium	Ju|'hoan	0
Calcium	Sardinian	4
Calcium	She-Miao-Tujia	6
Calcium	Sindhi	2
Calcium	Surui-Karitiana	1
Calcium	Uygur	2
Calcium	Xibo-Mongolian	3
Calcium	Yakut	1
Calcium	Yoruba	4
Iodine	Adygei	0
Iodine	Balochi	1
Iodine	Basque	2
Iodine	Bantu-speaking	3
Iodine	Bedouin	0
Iodine	BergamoItalian-Tuscan	1
Iodine	Biaka	2
Iodine	Bougainville	0
Iodine	Brahui	2
Iodine	Burusho	3
Iodine	Dai-Lahu	1
Iodine	Druze	1
Iodine	French	3
Iodine	Han	2
Iodine	Hazara	1
Iodine	Japanese	0
Iodine	Kalash	2
Iodine	Makrani	1
Iodine	Mandenka	2
Iodine	Maya	5
Iodine	Mbuti	1
Iodine	Mozabite	2
Iodine	Naxi-Yi	1
Iodine	NorthernHan-Tu	0
Iodine	Orcadian	3
Iodine	Oroqen-Hezhen-Daur	1
Iodine	Palestinian	2
Iodine	Papuan	1
Iodine	Pathan	1
Iodine	Pima	0
Iodine	Russian	3
Iodine	Ju|'hoan	0
Iodine	Sardinian	2
Iodine	She-Miao-Tujia	1
Iodine	Sindhi	2
Iodine	Surui-Karitiana	1
Iodine	Uygur	0
Iodine	Xibo-Mongolian	2
Iodine	Yakut	2
Iodine	Yoruba	0
Chloride	Adygei	3
Chloride	Balochi	1
Chloride	Basque	2
Chloride	Bantu-speaking	4
Chloride	Bedouin	1
Chloride	BergamoItalian-Tuscan	3
Chloride	Biaka	1
Chloride	Bougainville	0
Chloride	Brahui	0
Chloride	Burusho	2
Chloride	Dai-Lahu	0
Chloride	Druze	1
Chloride	French	3
Chloride	Han	3
Chloride	Hazara	4
Chloride	Japanese	0
Chloride	Kalash	1
Chloride	Makrani	5
Chloride	Mandenka	4
Chloride	Maya	1
Chloride	Mbuti	2
Chloride	Mozabite	4
Chloride	Naxi-Yi	1
Chloride	NorthernHan-Tu	3
Chloride	Orcadian	1
Chloride	Oroqen-Hezhen-Daur	2
Chloride	Palestinian	3
Chloride	Papuan	1
Chloride	Pathan	3
Chloride	Pima	0
Chloride	Russian	2
Chloride	Ju|'hoan	0
Chloride	Sardinian	2
Chloride	She-Miao-Tujia	3
Chloride	Sindhi	3
Chloride	Surui-Karitiana	1
Chloride	Uygur	1
Chloride	Xibo-Mongolian	2
Chloride	Yakut	1
Chloride	Yoruba	3
Potassium	Adygei	1
Potassium	Balochi	1
Potassium	Basque	2
Potassium	Bantu-speaking	1
Potassium	Bedouin	0
Potassium	BergamoItalian-Tuscan	2
Potassium	Biaka	1
Potassium	Bougainville	1
Potassium	Brahui	2
Potassium	Burusho	0
Potassium	Dai-Lahu	0
Potassium	Druze	2
Potassium	French	2
Potassium	Han	1
Potassium	Hazara	0
Potassium	Japanese	1
Potassium	Kalash	1
Potassium	Makrani	1
Potassium	Mandenka	2
Potassium	Maya	1
Potassium	Mbuti	0
Potassium	Mozabite	2
Potassium	Naxi-Yi	0
Potassium	NorthernHan-Tu	1
Potassium	Orcadian	0
Potassium	Oroqen-Hezhen-Daur	1
Potassium	Palestinian	2
Potassium	Papuan	1
Potassium	Pathan	2
Potassium	Pima	0
Potassium	Russian	2
Potassium	Ju|'hoan	0
Potassium	Sardinian	1
Potassium	She-Miao-Tujia	0
Potassium	Sindhi	1
Potassium	Surui-Karitiana	1
Potassium	Uygur	0
Potassium	Xibo-Mongolian	1
Potassium	Yakut	0
Potassium	Yoruba	1
Phosphorus	Adygei	1
Phosphorus	Balochi	2
Phosphorus	Basque	2
Phosphorus	Bantu-speaking	2
Phosphorus	Bedouin	1
Phosphorus	BergamoItalian-Tuscan	1
Phosphorus	Biaka	3
Phosphorus	Bougainville	0
Phosphorus	Brahui	1
Phosphorus	Burusho	1
Phosphorus	Dai-Lahu	1
Phosphorus	Druze	1
Phosphorus	French	1
Phosphorus	Han	0
Phosphorus	Hazara	0
Phosphorus	Japanese	0
Phosphorus	Kalash	1
Phosphorus	Makrani	1
Phosphorus	Mandenka	0
Phosphorus	Maya	1
Phosphorus	Mbuti	0
Phosphorus	Mozabite	2
Phosphorus	Naxi-Yi	0
Phosphorus	NorthernHan-Tu	1
Phosphorus	Orcadian	1
Phosphorus	Oroqen-Hezhen-Daur	2
Phosphorus	Palestinian	2
Phosphorus	Papuan	3
Phosphorus	Pathan	1
Phosphorus	Pima	3
Phosphorus	Russian	2
Phosphorus	Ju|'hoan	0
Phosphorus	Sardinian	0
Phosphorus	She-Miao-Tujia	2
Phosphorus	Sindhi	0
Phosphorus	Surui-Karitiana	0
Phosphorus	Uygur	0
Phosphorus	Xibo-Mongolian	0
Phosphorus	Yakut	0
Phosphorus	Yoruba	4
Manganese	Adygei	1
Manganese	Balochi	0
Manganese	Basque	1
Manganese	Bantu-speaking	1
Manganese	Bedouin	0
Manganese	BergamoItalian-Tuscan	0
Manganese	Biaka	1
Manganese	Bougainville	0
Manganese	Brahui	1
Manganese	Burusho	1
Manganese	Dai-Lahu	0
Manganese	Druze	0
Manganese	French	1
Manganese	Han	0
Manganese	Hazara	0
Manganese	Japanese	0
Manganese	Kalash	1
Manganese	Makrani	1
Manganese	Mandenka	0
Manganese	Maya	0
Manganese	Mbuti	0
Manganese	Mozabite	0
Manganese	Naxi-Yi	2
Manganese	NorthernHan-Tu	1
Manganese	Orcadian	1
Manganese	Oroqen-Hezhen-Daur	0
Manganese	Palestinian	0
Manganese	Papuan	0
Manganese	Pathan	0
Manganese	Pima	0
Manganese	Russian	0
Manganese	Ju|'hoan	0
Manganese	Sardinian	0
Manganese	She-Miao-Tujia	0
Manganese	Sindhi	0
Manganese	Surui-Karitiana	1
Manganese	Uygur	0
Manganese	Xibo-Mongolian	0
Manganese	Yakut	0
Manganese	Yoruba	0
Molybdenum	Adygei	0
Molybdenum	Balochi	1
Molybdenum	Basque	0
Molybdenum	Bantu-speaking	0
Molybdenum	Bedouin	0
Molybdenum	BergamoItalian-Tuscan	1
Molybdenum	Biaka	0
Molybdenum	Bougainville	0
Molybdenum	Brahui	0
Molybdenum	Burusho	0
Molybdenum	Dai-Lahu	1
Molybdenum	Druze	1
Molybdenum	French	0
Molybdenum	Han	0
Molybdenum	Hazara	0
Molybdenum	Japanese	0
Molybdenum	Kalash	0
Molybdenum	Makrani	1
Molybdenum	Mandenka	0
Molybdenum	Maya	0
Molybdenum	Mbuti	1
Molybdenum	Mozabite	0
Molybdenum	Naxi-Yi	1
Molybdenum	NorthernHan-Tu	0
Molybdenum	Orcadian	1
Molybdenum	Oroqen-Hezhen-Daur	0
Molybdenum	Palestinian	0
Molybdenum	Papuan	0
Molybdenum	Pathan	0
Molybdenum	Pima	0
Molybdenum	Russian	0
Molybdenum	Ju|'hoan	0
Molybdenum	Sardinian	0
Molybdenum	She-Miao-Tujia	1
Molybdenum	Sindhi	0
Molybdenum	Surui-Karitiana	0
Molybdenum	Uygur	0
Molybdenum	Xibo-Mongolian	0
Molybdenum	Yakut	0
Molybdenum	Yoruba	1

## Sheet: Sheet2
Micronutrient	Population	No. candidate SNPs
Selenium	Adygei	4
Selenium	Balochi	5
Selenium	Basque	7
Selenium	Bantu-speaking	10
Selenium	Bedouin	9
Selenium	BergamoItalian-Tuscan	6
Selenium	Biaka	7
Selenium	Bougainville	5
Selenium	Brahui	6
Selenium	Burusho	5
Selenium	Dai-Lahu	7
Selenium	Druze	7
Selenium	French	7
Selenium	Han	8
Selenium	Hazara	6
Selenium	Japanese	7
Selenium	Kalash	7
Selenium	Makrani	7
Selenium	Mandenka	6
Selenium	Maya	5
Selenium	Mbuti	8
Selenium	Mozabite	4
Selenium	Naxi-Yi	6
Selenium	NorthernHan-Tu	6
Selenium	Orcadian	7
Selenium	Oroqen-Hezhen-Daur	7
Selenium	Palestinian	8
Selenium	Papuan	3
Selenium	Pathan	7
Selenium	Pima	5
Selenium	Russian	8
Selenium	Ju|'hoan	7
Selenium	Sardinian	5
Selenium	She-Miao-Tujia	5
Selenium	Sindhi	7
Selenium	Surui-Karitiana	7
Selenium	Uygur	9
Selenium	Xibo-Mongolian	8
Selenium	Yakut	7
Copper	Adygei	0
Copper	Balochi	0
Copper	Basque	0
Copper	Bantu-speaking	1
Copper	Bedouin	1
Copper	BergamoItalian-Tuscan	0
Copper	Biaka	1
Copper	Bougainville	0
Copper	Brahui	0
Copper	Burusho	1
Copper	Dai-Lahu	0
Copper	Druze	0
Copper	French	0
Copper	Han	1
Copper	Hazara	0
Copper	Japanese	0
Copper	Kalash	1
Copper	Makrani	0
Copper	Mandenka	0
Copper	Maya	0
Copper	Mbuti	1
Copper	Mozabite	2
Copper	Naxi-Yi	0
Copper	NorthernHan-Tu	0
Copper	Orcadian	0
Copper	Oroqen-Hezhen-Daur	0
Copper	Palestinian	1
Copper	Papuan	1
Copper	Pathan	0
Copper	Pima	0
Copper	Russian	0
Copper	Ju|'hoan	1
Copper	Sardinian	0
Copper	She-Miao-Tujia	0
Copper	Sindhi	0
Copper	Surui-Karitiana	0
Copper	Uygur	0
Copper	Xibo-Mongolian	0
Copper	Yakut	0
Iron	Adygei	4
Iron	Balochi	3
Iron	Basque	4
Iron	Bantu-speaking	7
Iron	Bedouin	3
Iron	BergamoItalian-Tuscan	4
Iron	Biaka	2
Iron	Bougainville	6
Iron	Brahui	3
Iron	Burusho	1
Iron	Dai-Lahu	3
Iron	Druze	4
Iron	French	4
Iron	Han	3
Iron	Hazara	1
Iron	Japanese	1
Iron	Kalash	4
Iron	Makrani	3
Iron	Mandenka	6
Iron	Maya	3
Iron	Mbuti	2
Iron	Mozabite	2
Iron	Naxi-Yi	5
Iron	NorthernHan-Tu	1
Iron	Orcadian	3
Iron	Oroqen-Hezhen-Daur	0
Iron	Palestinian	5
Iron	Papuan	2
Iron	Pathan	2
Iron	Pima	6
Iron	Russian	1
Iron	Ju|'hoan	4
Iron	Sardinian	2
Iron	She-Miao-Tujia	5
Iron	Sindhi	2
Iron	Surui-Karitiana	3
Iron	Uygur	4
Iron	Xibo-Mongolian	1
Iron	Yakut	3
Magnesium	Adygei	2
Magnesium	Balochi	3
Magnesium	Basque	2
Magnesium	Bantu-speaking	3
Magnesium	Bedouin	4
Magnesium	BergamoItalian-Tuscan	2
Magnesium	Biaka	8
Magnesium	Bougainville	3
Magnesium	Brahui	3
Magnesium	Burusho	3
Magnesium	Dai-Lahu	2
Magnesium	Druze	4
Magnesium	French	2
Magnesium	Han	0
Magnesium	Hazara	1
Magnesium	Japanese	2
Magnesium	Kalash	3
Magnesium	Makrani	2
Magnesium	Mandenka	5
Magnesium	Maya	3
Magnesium	Mbuti	2
Magnesium	Mozabite	3
Magnesium	Naxi-Yi	3
Magnesium	NorthernHan-Tu	2
Magnesium	Orcadian	1
Magnesium	Oroqen-Hezhen-Daur	0
Magnesium	Palestinian	4
Magnesium	Papuan	1
Magnesium	Pathan	2
Magnesium	Pima	1
Magnesium	Russian	4
Magnesium	Ju|'hoan	3
Magnesium	Sardinian	3
Magnesium	She-Miao-Tujia	2
Magnesium	Sindhi	2
Magnesium	Surui-Karitiana	2
Magnesium	Uygur	3
Magnesium	Xibo-Mongolian	1
Magnesium	Yakut	1
Zinc	Adygei	6
Zinc	Balochi	6
Zinc	Basque	3
Zinc	Bantu-speaking	4
Zinc	Bedouin	5
Zinc	BergamoItalian-Tuscan	6
Zinc	Biaka	7
Zinc	Bougainville	4
Zinc	Brahui	6
Zinc	Burusho	8
Zinc	Dai-Lahu	5
Zinc	Druze	5
Zinc	French	3
Zinc	Han	4
Zinc	Hazara	5
Zinc	Japanese	5
Zinc	Kalash	8
Zinc	Makrani	6
Zinc	Mandenka	4
Zinc	Maya	6
Zinc	Mbuti	4
Zinc	Mozabite	5
Zinc	Naxi-Yi	6
Zinc	NorthernHan-Tu	6
Zinc	Orcadian	7
Zinc	Oroqen-Hezhen-Daur	4
Zinc	Palestinian	6
Zinc	Papuan	3
Zinc	Pathan	8
Zinc	Pima	4
Zinc	Russian	8
Zinc	Ju|'hoan	4
Zinc	Sardinian	3
Zinc	She-Miao-Tujia	4
Zinc	Sindhi	5
Zinc	Surui-Karitiana	7
Zinc	Uygur	11
Zinc	Xibo-Mongolian	5
Zinc	Yakut	4
Sodium	Adygei	6
Sodium	Balochi	3
Sodium	Basque	5
Sodium	Bantu-speaking	2
Sodium	Bedouin	4
Sodium	BergamoItalian-Tuscan	5
Sodium	Biaka	1
Sodium	Bougainville	2
Sodium	Brahui	3
Sodium	Burusho	2
Sodium	Dai-Lahu	1
Sodium	Druze	3
Sodium	French	4
Sodium	Han	1
Sodium	Hazara	4
Sodium	Japanese	1
Sodium	Kalash	4
Sodium	Makrani	3
Sodium	Mandenka	2
Sodium	Maya	1
Sodium	Mbuti	2
Sodium	Mozabite	4
Sodium	Naxi-Yi	1
Sodium	NorthernHan-Tu	2
Sodium	Orcadian	3
Sodium	Oroqen-Hezhen-Daur	1
Sodium	Palestinian	5
Sodium	Papuan	2
Sodium	Pathan	3
Sodium	Pima	0
Sodium	Russian	4
Sodium	Ju|'hoan	3
Sodium	Sardinian	4
Sodium	She-Miao-Tujia	1
Sodium	Sindhi	3
Sodium	Surui-Karitiana	2
Sodium	Uygur	1
Sodium	Xibo-Mongolian	1
Sodium	Yakut	1
Calcium	Adygei	3
Calcium	Balochi	2
Calcium	Basque	3
Calcium	Bantu-speaking	6
Calcium	Bedouin	4
Calcium	BergamoItalian-Tuscan	3
Calcium	Biaka	8
Calcium	Bougainville	0
Calcium	Brahui	2
Calcium	Burusho	3
Calcium	Dai-Lahu	0
Calcium	Druze	2
Calcium	French	4
Calcium	Han	2
Calcium	Hazara	0
Calcium	Japanese	1
Calcium	Kalash	1
Calcium	Makrani	3
Calcium	Mandenka	4
Calcium	Maya	1
Calcium	Mbuti	0
Calcium	Mozabite	2
Calcium	Naxi-Yi	1
Calcium	NorthernHan-Tu	1
Calcium	Orcadian	2
Calcium	Oroqen-Hezhen-Daur	1
Calcium	Palestinian	3
Calcium	Papuan	2
Calcium	Pathan	3
Calcium	Pima	0
Calcium	Russian	2
Calcium	Ju|'hoan	3
Calcium	Sardinian	4
Calcium	She-Miao-Tujia	0
Calcium	Sindhi	3
Calcium	Surui-Karitiana	1
Calcium	Uygur	4
Calcium	Xibo-Mongolian	0
Calcium	Yakut	1
Iodine	Adygei	3
Iodine	Balochi	2
Iodine	Basque	2
Iodine	Bantu-speaking	2
Iodine	Bedouin	1
Iodine	BergamoItalian-Tuscan	1
Iodine	Biaka	1
Iodine	Bougainville	1
Iodine	Brahui	2
Iodine	Burusho	3
Iodine	Dai-Lahu	0
Iodine	Druze	1
Iodine	French	3
Iodine	Han	3
Iodine	Hazara	3
Iodine	Japanese	4
Iodine	Kalash	3
Iodine	Makrani	2
Iodine	Mandenka	3
Iodine	Maya	4
Iodine	Mbuti	3
Iodine	Mozabite	2
Iodine	Naxi-Yi	0
Iodine	NorthernHan-Tu	2
Iodine	Orcadian	1
Iodine	Oroqen-Hezhen-Daur	2
Iodine	Palestinian	3
Iodine	Papuan	0
Iodine	Pathan	3
Iodine	Pima	2
Iodine	Russian	3
Iodine	Ju|'hoan	1
Iodine	Sardinian	0
Iodine	She-Miao-Tujia	1
Iodine	Sindhi	2
Iodine	Surui-Karitiana	2
Iodine	Uygur	5
Iodine	Xibo-Mongolian	1
Iodine	Yakut	2
Chloride	Adygei	3
Chloride	Balochi	3
Chloride	Basque	4
Chloride	Bantu-speaking	7
Chloride	Bedouin	3
Chloride	BergamoItalian-Tuscan	3
Chloride	Biaka	6
Chloride	Bougainville	2
Chloride	Brahui	3
Chloride	Burusho	2
Chloride	Dai-Lahu	4
Chloride	Druze	5
Chloride	French	3
Chloride	Han	3
Chloride	Hazara	3
Chloride	Japanese	3
Chloride	Kalash	2
Chloride	Makrani	3
Chloride	Mandenka	6
Chloride	Maya	2
Chloride	Mbuti	4
Chloride	Mozabite	4
Chloride	Naxi-Yi	3
Chloride	NorthernHan-Tu	3
Chloride	Orcadian	2
Chloride	Oroqen-Hezhen-Daur	3
Chloride	Palestinian	3
Chloride	Papuan	2
Chloride	Pathan	3
Chloride	Pima	2
Chloride	Russian	3
Chloride	Ju|'hoan	10
Chloride	Sardinian	4
Chloride	She-Miao-Tujia	4
Chloride	Sindhi	3
Chloride	Surui-Karitiana	3
Chloride	Uygur	3
Chloride	Xibo-Mongolian	3
Chloride	Yakut	3
Potassium	Adygei	3
Potassium	Balochi	1
Potassium	Basque	3
Potassium	Bantu-speaking	2
Potassium	Bedouin	3
Potassium	BergamoItalian-Tuscan	3
Potassium	Biaka	0
Potassium	Bougainville	3
Potassium	Brahui	1
Potassium	Burusho	1
Potassium	Dai-Lahu	1
Potassium	Druze	2
Potassium	French	2
Potassium	Han	1
Potassium	Hazara	2
Potassium	Japanese	1
Potassium	Kalash	2
Potassium	Makrani	1
Potassium	Mandenka	1
Potassium	Maya	1
Potassium	Mbuti	1
Potassium	Mozabite	3
Potassium	Naxi-Yi	1
Potassium	NorthernHan-Tu	1
Potassium	Orcadian	2
Potassium	Oroqen-Hezhen-Daur	1
Potassium	Palestinian	4
Potassium	Papuan	1
Potassium	Pathan	1
Potassium	Pima	0
Potassium	Russian	1
Potassium	Ju|'hoan	2
Potassium	Sardinian	3
Potassium	She-Miao-Tujia	1
Potassium	Sindhi	2
Potassium	Surui-Karitiana	2
Potassium	Uygur	0
Potassium	Xibo-Mongolian	1
Potassium	Yakut	1
Phosphorus	Adygei	2
Phosphorus	Balochi	1
Phosphorus	Basque	1
Phosphorus	Bantu-speaking	4
Phosphorus	Bedouin	2
Phosphorus	BergamoItalian-Tuscan	1
Phosphorus	Biaka	4
Phosphorus	Bougainville	1
Phosphorus	Brahui	2
Phosphorus	Burusho	1
Phosphorus	Dai-Lahu	2
Phosphorus	Druze	2
Phosphorus	French	1
Phosphorus	Han	2
Phosphorus	Hazara	1
Phosphorus	Japanese	2
Phosphorus	Kalash	1
Phosphorus	Makrani	2
Phosphorus	Mandenka	5
Phosphorus	Maya	2
Phosphorus	Mbuti	1
Phosphorus	Mozabite	1
Phosphorus	Naxi-Yi	3
Phosphorus	NorthernHan-Tu	1
Phosphorus	Orcadian	1
Phosphorus	Oroqen-Hezhen-Daur	1
Phosphorus	Palestinian	2
Phosphorus	Papuan	1
Phosphorus	Pathan	2
Phosphorus	Pima	1
Phosphorus	Russian	2
Phosphorus	Ju|'hoan	2
Phosphorus	Sardinian	1
Phosphorus	She-Miao-Tujia	2
Phosphorus	Sindhi	1
Phosphorus	Surui-Karitiana	1
Phosphorus	Uygur	2
Phosphorus	Xibo-Mongolian	1
Phosphorus	Yakut	2
Manganese	Adygei	1
Manganese	Balochi	1
Manganese	Basque	0
Manganese	Bantu-speaking	1
Manganese	Bedouin	1
Manganese	BergamoItalian-Tuscan	1
Manganese	Biaka	1
Manganese	Bougainville	0
Manganese	Brahui	2
Manganese	Burusho	1
Manganese	Dai-Lahu	1
Manganese	Druze	1
Manganese	French	1
Manganese	Han	0
Manganese	Hazara	1
Manganese	Japanese	1
Manganese	Kalash	2
Manganese	Makrani	2
Manganese	Mandenka	1
Manganese	Maya	0
Manganese	Mbuti	1
Manganese	Mozabite	0
Manganese	Naxi-Yi	1
Manganese	NorthernHan-Tu	1
Manganese	Orcadian	1
Manganese	Oroqen-Hezhen-Daur	0
Manganese	Palestinian	1
Manganese	Papuan	0
Manganese	Pathan	1
Manganese	Pima	0
Manganese	Russian	3
Manganese	Ju|'hoan	0
Manganese	Sardinian	1
Manganese	She-Miao-Tujia	0
Manganese	Sindhi	0
Manganese	Surui-Karitiana	1
Manganese	Uygur	0
Manganese	Xibo-Mongolian	0
Manganese	Yakut	0
Molybdenum	Adygei	1
Molybdenum	Balochi	0
Molybdenum	Basque	1
Molybdenum	Bantu-speaking	1
Molybdenum	Bedouin	1
Molybdenum	BergamoItalian-Tuscan	1
Molybdenum	Biaka	1
Molybdenum	Bougainville	0
Molybdenum	Brahui	0
Molybdenum	Burusho	0
Molybdenum	Dai-Lahu	0
Molybdenum	Druze	1
Molybdenum	French	1
Molybdenum	Han	0
Molybdenum	Hazara	0
Molybdenum	Japanese	0
Molybdenum	Kalash	0
Molybdenum	Makrani	1
Molybdenum	Mandenka	0
Molybdenum	Maya	0
Molybdenum	Mbuti	1
Molybdenum	Mozabite	0
Molybdenum	Naxi-Yi	0
Molybdenum	NorthernHan-Tu	0
Molybdenum	Orcadian	1
Molybdenum	Oroqen-Hezhen-Daur	0
Molybdenum	Palestinian	1
Molybdenum	Papuan	0
Molybdenum	Pathan	0
Molybdenum	Pima	0
Molybdenum	Russian	1
Molybdenum	Ju|'hoan	0
Molybdenum	Sardinian	1
Molybdenum	She-Miao-Tujia	0
Molybdenum	Sindhi	1
Molybdenum	Surui-Karitiana	0
Molybdenum	Uygur	0
Molybdenum	Xibo-Mongolian	0
Molybdenum	Yakut	0
