# Supplementary material for: Global impact of micronutrients in modern human evolution
Source: Am J Hum Genet. 2025 Sep 10;112(10):2538–61. doi: 10.1016/j.ajhg.2025.08.005 (PMC12696500; doi:10.1016/j.ajhg.2025.08.005)
Supplement: Data S4. Results of CLUES analysis [file mmc5.xlsx]

## Sheet: Table 1
Population	Gene	Chromosome	Position (hg38)	Epoch	"-LOG10(p VALUE)"	SelectionMLE1
Adygei	ATP2B2	chr3	10456514	500	0.56	0.00948
Adygei	ATP2B2	chr3	10456514	1000	0.27	0.00574
Adygei	ATP2B2	chr3	10456514	1500	0.08	0.00073
Adygei	ATP2B2	chr3	10456514	2000	0.06	0.00038
Adygei	ATP2B2	chr3	10604833	500	1.61	0.01041
Adygei	ATP2B2	chr3	10604833	1000	1.92	0.00842
Adygei	ATP2B2	chr3	10604833	1500	1.6	0.00529
Adygei	ATP2B2	chr3	10604833	2000	1.65	0.00556
Adygei	FTMT	chr5	121846819	500	0.52	0.01513
Adygei	FTMT	chr5	121846819	1000	0.12	-0.00327
Adygei	FTMT	chr5	121846819	1500	0.07	-0.00221
Adygei	FTMT	chr5	121846819	2000	0.61	0.00461
Adygei	FTMT	chr5	121853801	500	0.88	0.00934
Adygei	FTMT	chr5	121853801	1000	1.67	0.00639
Adygei	FTMT	chr5	121853801	1500	3.01	0.00648
Adygei	FTMT	chr5	121853801	2000	2.91	0.00629
Adygei	SLC40A1	chr2	189577426	500	0.67	0.0096
Adygei	SLC40A1	chr2	189577426	1000	0.99	0.00635
Adygei	SLC40A1	chr2	189577426	1500	0.85	0.00345
Adygei	SLC40A1	chr2	189577426	2000	1.2	0.00381
Adygei	SLC40A1	chr2	189591670	500	0.7	0.00805
Adygei	SLC40A1	chr2	189591670	1000	1.85	0.00728
Adygei	SLC40A1	chr2	189591670	1500	1.8	0.00695
Adygei	SLC40A1	chr2	189591670	2000	1.81	0.00691
Adygei	ATP2B4	chr1	203648263	500	0.85	0.01447
Adygei	ATP2B4	chr1	203648263	1000	2.09	0.00961
Adygei	ATP2B4	chr1	203648263	1500	2.83	0.00852
Adygei	ATP2B4	chr1	203648263	2000	2.65	0.00702
Adygei	ATP2B4	chr1	203667951	500	1.09	0.01381
Adygei	ATP2B4	chr1	203667951	1000	1.88	0.0082
Adygei	ATP2B4	chr1	203667951	1500	4.17	0.00797
Adygei	ATP2B4	chr1	203667951	2000	2.91	0.00653
Adygei	SLC8A1	chr2	40394610	500	1.05	0.00924
Adygei	SLC8A1	chr2	40394610	1000	1.29	0.00557
Adygei	SLC8A1	chr2	40394610	1500	1.07	0.00384
Adygei	SLC8A1	chr2	40394610	2000	1.25	0.00354
Adygei	SLC8A1	chr2	40584510	500	2.78	0.01609
Adygei	SLC8A1	chr2	40584510	1000	2.8	0.00796
Adygei	SLC8A1	chr2	40584510	1500	5.46	0.00825
Adygei	SLC8A1	chr2	40584510	2000	5.32	0.00826
Adygei	SLC8A2	chr19	47428756	500	0.32	0.00757
Adygei	SLC8A2	chr19	47428756	1000	0.38	0.0043
Adygei	SLC8A2	chr19	47428756	1500	1.37	0.0055
Adygei	SLC8A2	chr19	47428756	2000	1.19	0.00469
Adygei	SLC8A2	chr19	47437107	500	1.08	0.01243
Adygei	SLC8A2	chr19	47437107	1000	1.34	0.00679
Adygei	SLC8A2	chr19	47437107	1500	1.47	0.00523
Adygei	SLC8A2	chr19	47437107	2000	1.39	0.00388
Adygei	ARHGEF3	chr3	56761998	500	1.05	0.01877
Adygei	ARHGEF3	chr3	56761998	1000	0.62	0.01819
Adygei	ARHGEF3	chr3	56761998	1500	0.1	0.01692
Adygei	ARHGEF3	chr3	56761998	2000	0.11	0.00099
Adygei	ARHGEF3	chr3	57043874	500	0.74	0.0099
Adygei	ARHGEF3	chr3	57043874	1000	0.28	0.00642
Adygei	ARHGEF3	chr3	57043874	1500	0	0
Adygei	ARHGEF3	chr3	57043874	2000	0.06	0.00028
Adygei	HIF1A	chr14	61687412	500	0.2	0.00381
Adygei	HIF1A	chr14	61687412	1000	1.67	0.00799
Adygei	HIF1A	chr14	61687412	1500	1.46	0.00457
Adygei	HIF1A	chr14	61687412	2000	2.08	0.00467
Adygei	HIF1A	chr14	61709502	500	0.36	0.00702
Adygei	HIF1A	chr14	61709502	1000	0.72	0.00395
Adygei	HIF1A	chr14	61709502	1500	1.27	0.00393
Adygei	HIF1A	chr14	61709502	2000	2.12	0.00467
Adygei	HIF1A	chr14	61741756	500	0.82	0.01021
Adygei	HIF1A	chr14	61741756	1000	1.12	0.0055
Adygei	HIF1A	chr14	61741756	1500	1.31	0.00387
Adygei	HIF1A	chr14	61741756	2000	1.62	0.00359
Adygei	SLC8A3	chr14	70175561	500	0.69	0.0085
Adygei	SLC8A3	chr14	70175561	1000	1.7	0.00685
Adygei	SLC8A3	chr14	70175561	1500	1.49	0.00458
Adygei	SLC8A3	chr14	70175561	2000	1.6	0.004
Adygei	SLC8A3	chr14	70182346	500	1.48	0.01549
Adygei	SLC8A3	chr14	70182346	1000	1.29	0.00841
Adygei	SLC8A3	chr14	70182346	1500	1.13	0.00798
Adygei	SLC8A3	chr14	70182346	2000	1	0.00762
Balochi	ATP2B2	chr3	10456514	500	0.67	0.01336
Balochi	ATP2B2	chr3	10456514	1000	2.09	0.00759
Balochi	ATP2B2	chr3	10456514	1500	1.54	0.00451
Balochi	ATP2B2	chr3	10456514	2000	1.47	0.00368
Balochi	ATP2B2	chr3	10604833	500	0.95	0.01004
Balochi	ATP2B2	chr3	10604833	1000	3.95	0.0121
Balochi	ATP2B2	chr3	10604833	1500	3.95	0.01212
Balochi	ATP2B2	chr3	10604833	2000	3.95	0.01212
Balochi	FTMT	chr5	121846819	500	0.78	0.00993
Balochi	FTMT	chr5	121846819	1000	1.41	0.00562
Balochi	FTMT	chr5	121846819	1500	1.97	0.00462
Balochi	FTMT	chr5	121846819	2000	2	0.00381
Balochi	FTMT	chr5	121853801	500	0.78	0.00802
Balochi	FTMT	chr5	121853801	1000	0.72	0.00407
Balochi	FTMT	chr5	121853801	1500	0.83	0.00318
Balochi	FTMT	chr5	121853801	2000	1.2	0.00415
Balochi	SLC40A1	chr2	189577426	500	0.68	-0.00684
Balochi	SLC40A1	chr2	189577426	1000	0.11	0.00109
Balochi	SLC40A1	chr2	189577426	1500	0.51	0.00214
Balochi	SLC40A1	chr2	189577426	2000	0.72	0.00213
Balochi	SLC40A1	chr2	189591670	500	0.05	-0.00103
Balochi	SLC40A1	chr2	189591670	1000	0.05	-0.00081
Balochi	SLC40A1	chr2	189591670	1500	0.03	-0.00022
Balochi	SLC40A1	chr2	189591670	2000	0.02	0.00014
Balochi	ATP2B4	chr1	203648263	500	0.94	0.01746
Balochi	ATP2B4	chr1	203648263	1000	1.28	0.00967
Balochi	ATP2B4	chr1	203648263	1500	1.39	0.00735
Balochi	ATP2B4	chr1	203648263	2000	1.08	0.00512
Balochi	ATP2B4	chr1	203667951	500	2.02	0.01596
Balochi	ATP2B4	chr1	203667951	1000	2.47	0.00842
Balochi	ATP2B4	chr1	203667951	1500	2.27	0.00545
Balochi	ATP2B4	chr1	203667951	2000	3.2	0.0052
Balochi	SLC8A1	chr2	40394610	500	1.98	0.01028
Balochi	SLC8A1	chr2	40394610	1000	1.73	0.00521
Balochi	SLC8A1	chr2	40394610	1500	1.04	0.00285
Balochi	SLC8A1	chr2	40394610	2000	0.72	0.00181
Balochi	SLC8A1	chr2	40584510	500	1.51	0.01209
Balochi	SLC8A1	chr2	40584510	1000	3.14	0.00831
Balochi	SLC8A1	chr2	40584510	1500	3.27	0.00609
Balochi	SLC8A1	chr2	40584510	2000	2.99	0.0048
Balochi	SLC8A2	chr19	47428756	500	0.89	0.00954
Balochi	SLC8A2	chr19	47428756	1000	0.75	0.0043
Balochi	SLC8A2	chr19	47428756	1500	1.22	0.00457
Balochi	SLC8A2	chr19	47428756	2000	1.21	0.00379
Balochi	SLC8A2	chr19	47437107	500	0.83	0.01003
Balochi	SLC8A2	chr19	47437107	1000	0.51	0.00361
Balochi	SLC8A2	chr19	47437107	1500	0.51	0.00243
Balochi	SLC8A2	chr19	47437107	2000	0.5	0.00197
Balochi	ARHGEF3	chr3	56761998	500	0.57	-0.0107
Balochi	ARHGEF3	chr3	56761998	1000	0.88	-0.00646
Balochi	ARHGEF3	chr3	56761998	1500	0.74	-0.00468
Balochi	ARHGEF3	chr3	56761998	2000	0.58	-0.0033
Balochi	ARHGEF3	chr3	57043874	500	2.66	0.01364
Balochi	ARHGEF3	chr3	57043874	1000	3.75	0.016
Balochi	ARHGEF3	chr3	57043874	1500	3.66	0.01365
Balochi	ARHGEF3	chr3	57043874	2000	3.61	0.013
Balochi	HIF1A	chr14	61687412	500	0.2	0.00505
Balochi	HIF1A	chr14	61687412	1000	1.51	0.00771
Balochi	HIF1A	chr14	61687412	1500	1.9	0.00522
Balochi	HIF1A	chr14	61687412	2000	2.32	0.00446
Balochi	HIF1A	chr14	61709502	500	0.93	0.00948
Balochi	HIF1A	chr14	61709502	1000	1.34	0.00516
Balochi	HIF1A	chr14	61709502	1500	2	0.00446
Balochi	HIF1A	chr14	61709502	2000	2.25	0.00373
Balochi	HIF1A	chr14	61741756	500	1.46	0.0121
Balochi	HIF1A	chr14	61741756	1000	2.7	0.00759
Balochi	HIF1A	chr14	61741756	1500	1.99	0.00442
Balochi	HIF1A	chr14	61741756	2000	2.9	0.0046
Balochi	SLC8A3	chr14	70175561	500	0.58	0.00677
Balochi	SLC8A3	chr14	70175561	1000	0.97	0.00414
Balochi	SLC8A3	chr14	70175561	1500	1.12	0.00318
Balochi	SLC8A3	chr14	70175561	2000	1.28	0.00347
Balochi	SLC8A3	chr14	70182346	500	1.3	0.00908
Balochi	SLC8A3	chr14	70182346	1000	1.97	0.00732
Balochi	SLC8A3	chr14	70182346	1500	1.46	0.00356
Balochi	SLC8A3	chr14	70182346	2000	1.29	0.00279
Bantu-speaking	ATP2B2	chr3	10456514	500	2.95	0.02895
Bantu-speaking	ATP2B2	chr3	10456514	1000	2.63	0.02889
Bantu-speaking	ATP2B2	chr3	10456514	1500	2.4	0.02889
Bantu-speaking	ATP2B2	chr3	10456514	2000	2.34	0.02889
Bantu-speaking	FTMT	chr5	121846819	500	1.76	0.02488
Bantu-speaking	FTMT	chr5	121846819	1000	1.67	0.02467
Bantu-speaking	FTMT	chr5	121846819	1500	1.47	0.0246
Bantu-speaking	FTMT	chr5	121846819	2000	1.47	0.02252
Bantu-speaking	ATP2B4	chr1	203648263	500	0.92	-0.01031
Bantu-speaking	ATP2B4	chr1	203648263	1000	0.59	-0.00349
Bantu-speaking	ATP2B4	chr1	203648263	1500	0.36	-0.00171
Bantu-speaking	ATP2B4	chr1	203648263	2000	0.12	-0.00068
Bantu-speaking	ATP2B4	chr1	203667951	500	0.28	-0.00714
Bantu-speaking	ATP2B4	chr1	203667951	1000	0.75	0.00538
Bantu-speaking	ATP2B4	chr1	203667951	1500	0.82	0.00448
Bantu-speaking	ATP2B4	chr1	203667951	2000	1.13	0.00497
Bantu-speaking	SLC8A1	chr2	40584510	500	0.08	-0.002
Bantu-speaking	SLC8A1	chr2	40584510	1000	0.1	0.00179
Bantu-speaking	SLC8A1	chr2	40584510	1500	0.54	0.00277
Bantu-speaking	SLC8A1	chr2	40584510	2000	1.41	0.00354
Bantu-speaking	SLC8A2	chr19	47428756	500	0.66	0.01154
Bantu-speaking	SLC8A2	chr19	47428756	1000	2.09	0.00822
Bantu-speaking	SLC8A2	chr19	47428756	1500	2.08	0.00775
Bantu-speaking	SLC8A2	chr19	47428756	2000	1.97	0.00768
Bantu-speaking	SLC8A2	chr19	47437107	500	1.79	0.01542
Bantu-speaking	SLC8A2	chr19	47437107	1000	2.35	0.00918
Bantu-speaking	SLC8A2	chr19	47437107	1500	2.29	0.009
Bantu-speaking	SLC8A2	chr19	47437107	2000	2.23	0.009
Bantu-speaking	ARHGEF3	chr3	56761998	500	0.04	0.00278
Bantu-speaking	ARHGEF3	chr3	56761998	1000	0.42	-0.00316
Bantu-speaking	ARHGEF3	chr3	56761998	1500	0.25	-0.00123
Bantu-speaking	ARHGEF3	chr3	56761998	2000	0.14	-0.00056
Bantu-speaking	HIF1A	chr14	61687412	500	0.6	-0.01079
Bantu-speaking	HIF1A	chr14	61687412	1000	1.06	-0.00597
Bantu-speaking	HIF1A	chr14	61687412	1500	0.84	-0.00374
Bantu-speaking	HIF1A	chr14	61687412	2000	0.48	-0.00243
Bantu-speaking	HIF1A	chr14	61709502	500	1.37	-0.01345
Bantu-speaking	HIF1A	chr14	61709502	1000	1.26	0.00774
Bantu-speaking	HIF1A	chr14	61709502	1500	1.08	0.00751
Bantu-speaking	HIF1A	chr14	61709502	2000	1.07	0.00655
Bantu-speaking	HIF1A	chr14	61741756	500	1.08	-0.01577
Bantu-speaking	HIF1A	chr14	61741756	1000	3.52	-0.00993
Bantu-speaking	HIF1A	chr14	61741756	1500	1.78	-0.00574
Bantu-speaking	HIF1A	chr14	61741756	2000	1.69	-0.00455
Bantu-speaking	SLC8A3	chr14	70175561	500	0.15	0.00579
Bantu-speaking	SLC8A3	chr14	70175561	1000	0.07	0.00072
Bantu-speaking	SLC8A3	chr14	70175561	1500	0.03	0.00017
Bantu-speaking	SLC8A3	chr14	70175561	2000	0.11	0.00048
Basque	ATP2B2	chr3	10456514	500	0.53	0.01044
Basque	ATP2B2	chr3	10456514	1000	0.72	0.00737
Basque	ATP2B2	chr3	10456514	1500	0.42	0.00351
Basque	ATP2B2	chr3	10456514	2000	0.23	0.00184
Basque	ATP2B2	chr3	10604833	500	3	0.01239
Basque	ATP2B2	chr3	10604833	1000	5.05	0.01144
Basque	ATP2B2	chr3	10604833	1500	5.08	0.01118
Basque	ATP2B2	chr3	10604833	2000	5.11	0.01107
Basque	FTMT	chr5	121846819	500	0.46	0.0062
Basque	FTMT	chr5	121846819	1000	1.94	0.00928
Basque	FTMT	chr5	121846819	1500	1.89	0.00596
Basque	FTMT	chr5	121846819	2000	2.39	0.0055
Basque	FTMT	chr5	121853801	500	1.44	-0.01023
Basque	FTMT	chr5	121853801	1000	0.51	-0.00322
Basque	FTMT	chr5	121853801	1500	0.12	-0.00097
Basque	FTMT	chr5	121853801	2000	0.12	0.00099
Basque	SLC40A1	chr2	189577426	500	1.99	0.01329
Basque	SLC40A1	chr2	189577426	1000	1.76	0.00703
Basque	SLC40A1	chr2	189577426	1500	2.02	0.00657
Basque	SLC40A1	chr2	189577426	2000	1.96	0.0065
Basque	SLC40A1	chr2	189591670	500	2.82	0.01391
Basque	SLC40A1	chr2	189591670	1000	1.81	0.00782
Basque	SLC40A1	chr2	189591670	1500	2.09	0.00675
Basque	SLC40A1	chr2	189591670	2000	2.07	0.00676
Basque	ATP2B4	chr1	203648263	500	0.09	0.00196
Basque	ATP2B4	chr1	203648263	1000	0.4	0.0036
Basque	ATP2B4	chr1	203648263	1500	0.57	0.00345
Basque	ATP2B4	chr1	203648263	2000	0.96	0.00425
Basque	ATP2B4	chr1	203667951	500	0.63	0.01022
Basque	ATP2B4	chr1	203667951	1000	1.48	0.00746
Basque	ATP2B4	chr1	203667951	1500	1.86	0.00615
Basque	ATP2B4	chr1	203667951	2000	1.46	0.00412
Basque	SLC8A1	chr2	40394610	500	0	0
Basque	SLC8A1	chr2	40394610	1000	0.42	0.00327
Basque	SLC8A1	chr2	40394610	1500	0.38	0.00203
Basque	SLC8A1	chr2	40394610	2000	0.36	0.00147
Basque	SLC8A1	chr2	40584510	500	3.41	0.01591
Basque	SLC8A1	chr2	40584510	1000	3.2	0.00906
Basque	SLC8A1	chr2	40584510	1500	3.88	0.00877
Basque	SLC8A1	chr2	40584510	2000	3.89	0.0088
Basque	SLC8A2	chr19	47428756	500	1.88	0.01334
Basque	SLC8A2	chr19	47428756	1000	2.13	0.00787
Basque	SLC8A2	chr19	47428756	1500	1.78	0.00513
Basque	SLC8A2	chr19	47428756	2000	2.84	0.0064
Basque	SLC8A2	chr19	47437107	500	0.83	0.00837
Basque	SLC8A2	chr19	47437107	1000	1.54	0.0072
Basque	SLC8A2	chr19	47437107	1500	1.28	0.00434
Basque	SLC8A2	chr19	47437107	2000	1.25	0.0036
Basque	ARHGEF3	chr3	56761998	500	0.38	0.04851
Basque	ARHGEF3	chr3	56761998	1000	0.57	-0.0054
Basque	ARHGEF3	chr3	56761998	1500	0.57	-0.00383
Basque	ARHGEF3	chr3	56761998	2000	0.56	-0.00285
Basque	ARHGEF3	chr3	57043874	500	2.33	0.01447
Basque	ARHGEF3	chr3	57043874	1000	1.86	0.01429
Basque	ARHGEF3	chr3	57043874	1500	1.81	0.01437
Basque	ARHGEF3	chr3	57043874	2000	1.7	0.01437
Basque	HIF1A	chr14	61709502	500	2.79	0.01596
Basque	HIF1A	chr14	61709502	1000	3.57	0.00997
Basque	HIF1A	chr14	61709502	1500	4.44	0.00823
Basque	HIF1A	chr14	61709502	2000	4.46	0.0082
Basque	HIF1A	chr14	61741756	500	3.58	0.01762
Basque	HIF1A	chr14	61741756	1000	5.39	0.0117
Basque	HIF1A	chr14	61741756	1500	4.23	0.00842
Basque	HIF1A	chr14	61741756	2000	3.64	0.00641
Basque	SLC8A3	chr14	70175561	500	1.33	0.00831
Basque	SLC8A3	chr14	70175561	1000	0.95	0.0037
Basque	SLC8A3	chr14	70175561	1500	0.72	0.00211
Basque	SLC8A3	chr14	70175561	2000	0.61	0.00161
Basque	SLC8A3	chr14	70182346	500	1.51	0.01038
Basque	SLC8A3	chr14	70182346	1000	1.23	0.00534
Basque	SLC8A3	chr14	70182346	1500	1	0.00307
Basque	SLC8A3	chr14	70182346	2000	0.85	0.00214
Bedouin	ATP2B2	chr3	10456514	500	0.47	0.0052
Bedouin	ATP2B2	chr3	10456514	1000	0.73	0.00308
Bedouin	ATP2B2	chr3	10456514	1500	0.96	0.00281
Bedouin	ATP2B2	chr3	10456514	2000	1.13	0.00259
Bedouin	ATP2B2	chr3	10604833	500	2.77	0.00922
Bedouin	ATP2B2	chr3	10604833	1000	4.12	0.00692
Bedouin	ATP2B2	chr3	10604833	1500	4.1	0.00593
Bedouin	ATP2B2	chr3	10604833	2000	4.67	0.00602
Bedouin	FTMT	chr5	121846819	500	2.07	0.00886
Bedouin	FTMT	chr5	121846819	1000	2.42	0.00602
Bedouin	FTMT	chr5	121846819	1500	2.15	0.00415
Bedouin	FTMT	chr5	121846819	2000	1.93	0.00305
Bedouin	FTMT	chr5	121853801	500	1.97	0.00854
Bedouin	FTMT	chr5	121853801	1000	1.97	0.005
Bedouin	FTMT	chr5	121853801	1500	2.48	0.00542
Bedouin	FTMT	chr5	121853801	2000	2.47	0.00536
Bedouin	SLC40A1	chr2	189577426	500	1.18	0.00825
Bedouin	SLC40A1	chr2	189577426	1000	2.46	0.00717
Bedouin	SLC40A1	chr2	189577426	1500	2.27	0.00502
Bedouin	SLC40A1	chr2	189577426	2000	2.41	0.00517
Bedouin	SLC40A1	chr2	189591670	500	1.08	0.00724
Bedouin	SLC40A1	chr2	189591670	1000	0.85	0.00371
Bedouin	SLC40A1	chr2	189591670	1500	1.1	0.00332
Bedouin	SLC40A1	chr2	189591670	2000	1.66	0.00353
Bedouin	ATP2B4	chr1	203648263	500	1.81	0.0105
Bedouin	ATP2B4	chr1	203648263	1000	3.37	0.00777
Bedouin	ATP2B4	chr1	203648263	1500	4.14	0.00605
Bedouin	ATP2B4	chr1	203648263	2000	4.49	0.00515
Bedouin	ATP2B4	chr1	203667951	500	2.14	0.01083
Bedouin	ATP2B4	chr1	203667951	1000	6.81	0.00916
Bedouin	ATP2B4	chr1	203667951	1500	6.2	0.00738
Bedouin	ATP2B4	chr1	203667951	2000	5.04	0.00592
Bedouin	SLC8A1	chr2	40394610	500	3.17	0.01574
Bedouin	SLC8A1	chr2	40394610	1000	3.58	0.01402
Bedouin	SLC8A1	chr2	40394610	1500	3.74	0.01423
Bedouin	SLC8A1	chr2	40394610	2000	3.75	0.01415
Bedouin	SLC8A1	chr2	40584510	500	3.1	0.00935
Bedouin	SLC8A1	chr2	40584510	1000	3.59	0.00644
Bedouin	SLC8A1	chr2	40584510	1500	3.53	0.00494
Bedouin	SLC8A1	chr2	40584510	2000	3.52	0.00431
Bedouin	SLC8A2	chr19	47428756	500	2.46	0.00984
Bedouin	SLC8A2	chr19	47428756	1000	2.55	0.00547
Bedouin	SLC8A2	chr19	47428756	1500	3.04	0.0046
Bedouin	SLC8A2	chr19	47428756	2000	2.82	0.00393
Bedouin	SLC8A2	chr19	47437107	500	2.46	0.01002
Bedouin	SLC8A2	chr19	47437107	1000	2.11	0.00556
Bedouin	SLC8A2	chr19	47437107	1500	2.5	0.00484
Bedouin	SLC8A2	chr19	47437107	2000	1.97	0.00359
Bedouin	ARHGEF3	chr3	56761998	500	1.46	-0.01035
Bedouin	ARHGEF3	chr3	56761998	1000	2.09	-0.00633
Bedouin	ARHGEF3	chr3	56761998	1500	1.84	-0.00427
Bedouin	ARHGEF3	chr3	56761998	2000	1.37	-0.00308
Bedouin	ARHGEF3	chr3	57043874	500	1.97	0.01658
Bedouin	ARHGEF3	chr3	57043874	1000	2.76	0.01639
Bedouin	ARHGEF3	chr3	57043874	1500	2.82	0.01653
Bedouin	ARHGEF3	chr3	57043874	2000	2.83	0.01651
Bedouin	HIF1A	chr14	61687412	500	2.07	0.01011
Bedouin	HIF1A	chr14	61687412	1000	2.52	0.00593
Bedouin	HIF1A	chr14	61687412	1500	2.59	0.00494
Bedouin	HIF1A	chr14	61687412	2000	2.82	0.00431
Bedouin	HIF1A	chr14	61709502	500	1.95	0.00861
Bedouin	HIF1A	chr14	61709502	1000	2.27	0.00561
Bedouin	HIF1A	chr14	61709502	1500	2.35	0.00484
Bedouin	HIF1A	chr14	61709502	2000	2.43	0.00403
Bedouin	HIF1A	chr14	61741756	500	1.95	0.00797
Bedouin	HIF1A	chr14	61741756	1000	2.5	0.00555
Bedouin	HIF1A	chr14	61741756	1500	2.38	0.00428
Bedouin	HIF1A	chr14	61741756	2000	2.06	0.00364
Bedouin	SLC8A3	chr14	70175561	500	0.36	-0.00349
Bedouin	SLC8A3	chr14	70175561	1000	0.06	0.00032
Bedouin	SLC8A3	chr14	70175561	1500	0.05	0.00019
Bedouin	SLC8A3	chr14	70175561	2000	0.05	0.00011
Bedouin	SLC8A3	chr14	70182346	500	0.97	0.00752
Bedouin	SLC8A3	chr14	70182346	1000	0.83	0.00405
Bedouin	SLC8A3	chr14	70182346	1500	0.59	0.00207
Bedouin	SLC8A3	chr14	70182346	2000	0.55	0.00158
BergamoItalian-Tuscan	ATP2B2	chr3	10456514	500	0.36	0.00633
BergamoItalian-Tuscan	ATP2B2	chr3	10456514	1000	2.42	0.00803
BergamoItalian-Tuscan	ATP2B2	chr3	10456514	1500	1.4	0.00434
BergamoItalian-Tuscan	ATP2B2	chr3	10456514	2000	1.32	0.0032
BergamoItalian-Tuscan	ATP2B2	chr3	10604833	500	1.89	0.01055
BergamoItalian-Tuscan	ATP2B2	chr3	10604833	1000	6.8	0.00986
BergamoItalian-Tuscan	ATP2B2	chr3	10604833	1500	8.22	0.00999
BergamoItalian-Tuscan	ATP2B2	chr3	10604833	2000	8.22	0.0099
BergamoItalian-Tuscan	FTMT	chr5	121846819	500	1.55	0.0116
BergamoItalian-Tuscan	FTMT	chr5	121846819	1000	1.79	0.00597
BergamoItalian-Tuscan	FTMT	chr5	121846819	1500	1.94	0.00499
BergamoItalian-Tuscan	FTMT	chr5	121846819	2000	1.8	0.00399
BergamoItalian-Tuscan	FTMT	chr5	121853801	500	1.03	0.00757
BergamoItalian-Tuscan	FTMT	chr5	121853801	1000	2.04	0.00611
BergamoItalian-Tuscan	FTMT	chr5	121853801	1500	2.45	0.00581
BergamoItalian-Tuscan	FTMT	chr5	121853801	2000	2.37	0.00586
BergamoItalian-Tuscan	SLC40A1	chr2	189577426	500	1.18	0.00808
BergamoItalian-Tuscan	SLC40A1	chr2	189577426	1000	2.1	0.00566
BergamoItalian-Tuscan	SLC40A1	chr2	189577426	1500	2.53	0.00528
BergamoItalian-Tuscan	SLC40A1	chr2	189577426	2000	2.81	0.00504
BergamoItalian-Tuscan	SLC40A1	chr2	189591670	500	1.01	0.00779
BergamoItalian-Tuscan	SLC40A1	chr2	189591670	1000	2.86	0.00696
BergamoItalian-Tuscan	SLC40A1	chr2	189591670	1500	1.73	0.00422
BergamoItalian-Tuscan	SLC40A1	chr2	189591670	2000	1.99	0.00424
BergamoItalian-Tuscan	ATP2B4	chr1	203648263	500	1.07	0.0173
BergamoItalian-Tuscan	ATP2B4	chr1	203648263	1000	1.33	0.00791
BergamoItalian-Tuscan	ATP2B4	chr1	203648263	1500	2.05	0.00722
BergamoItalian-Tuscan	ATP2B4	chr1	203648263	2000	2.87	0.00614
BergamoItalian-Tuscan	ATP2B4	chr1	203667951	500	1.44	0.01646
BergamoItalian-Tuscan	ATP2B4	chr1	203667951	1000	2.44	0.00882
BergamoItalian-Tuscan	ATP2B4	chr1	203667951	1500	2.31	0.00586
BergamoItalian-Tuscan	ATP2B4	chr1	203667951	2000	2.55	0.00507
BergamoItalian-Tuscan	SLC8A1	chr2	40394610	500	0.23	0.0037
BergamoItalian-Tuscan	SLC8A1	chr2	40394610	1000	0.14	0.00091
BergamoItalian-Tuscan	SLC8A1	chr2	40394610	1500	0.14	0.00067
BergamoItalian-Tuscan	SLC8A1	chr2	40394610	2000	0.1	0.00042
BergamoItalian-Tuscan	SLC8A1	chr2	40584510	500	0.17	0.00645
BergamoItalian-Tuscan	SLC8A1	chr2	40584510	1000	0.6	0.0057
BergamoItalian-Tuscan	SLC8A1	chr2	40584510	1500	0.55	0.00389
BergamoItalian-Tuscan	SLC8A1	chr2	40584510	2000	0.56	0.00292
BergamoItalian-Tuscan	SLC8A2	chr19	47428756	500	0.62	-0.00834
BergamoItalian-Tuscan	SLC8A2	chr19	47428756	1000	0.1	-0.00099
BergamoItalian-Tuscan	SLC8A2	chr19	47428756	1500	0.1	0.00075
BergamoItalian-Tuscan	SLC8A2	chr19	47428756	2000	0.27	0.00156
BergamoItalian-Tuscan	SLC8A2	chr19	47437107	500	0.53	-0.00726
BergamoItalian-Tuscan	SLC8A2	chr19	47437107	1000	0.1	0.00128
BergamoItalian-Tuscan	SLC8A2	chr19	47437107	1500	0.39	0.00223
BergamoItalian-Tuscan	SLC8A2	chr19	47437107	2000	0.6	0.00233
BergamoItalian-Tuscan	ARHGEF3	chr3	56761998	500	0.9	0.01177
BergamoItalian-Tuscan	ARHGEF3	chr3	56761998	1000	0.23	-0.00236
BergamoItalian-Tuscan	ARHGEF3	chr3	56761998	1500	0.21	-0.00164
BergamoItalian-Tuscan	ARHGEF3	chr3	56761998	2000	1.21	0.01168
BergamoItalian-Tuscan	ARHGEF3	chr3	57043874	500	0.71	0.01586
BergamoItalian-Tuscan	ARHGEF3	chr3	57043874	1000	0.3	0.00611
BergamoItalian-Tuscan	ARHGEF3	chr3	57043874	1500	0.26	0.00368
BergamoItalian-Tuscan	ARHGEF3	chr3	57043874	2000	0.26	0.00904
BergamoItalian-Tuscan	HIF1A	chr14	61687412	500	0.66	0.01071
BergamoItalian-Tuscan	HIF1A	chr14	61687412	1000	1.83	0.00783
BergamoItalian-Tuscan	HIF1A	chr14	61687412	1500	2.39	0.00639
BergamoItalian-Tuscan	HIF1A	chr14	61687412	2000	1.92	0.00446
BergamoItalian-Tuscan	HIF1A	chr14	61709502	500	0.34	0.00653
BergamoItalian-Tuscan	HIF1A	chr14	61709502	1000	0.57	0.00274
BergamoItalian-Tuscan	HIF1A	chr14	61709502	1500	1.12	0.00315
BergamoItalian-Tuscan	HIF1A	chr14	61709502	2000	1.59	0.00326
BergamoItalian-Tuscan	HIF1A	chr14	61741756	500	1.26	0.01032
BergamoItalian-Tuscan	HIF1A	chr14	61741756	1000	2.43	0.00727
BergamoItalian-Tuscan	HIF1A	chr14	61741756	1500	2.22	0.00514
BergamoItalian-Tuscan	HIF1A	chr14	61741756	2000	2.86	0.00488
BergamoItalian-Tuscan	SLC8A3	chr14	70175561	500	0.84	0.00746
BergamoItalian-Tuscan	SLC8A3	chr14	70175561	1000	6.45	0.0093
BergamoItalian-Tuscan	SLC8A3	chr14	70175561	1500	8.19	0.00938
BergamoItalian-Tuscan	SLC8A3	chr14	70175561	2000	8.19	0.00934
BergamoItalian-Tuscan	SLC8A3	chr14	70182346	500	1.49	0.0111
BergamoItalian-Tuscan	SLC8A3	chr14	70182346	1000	0.42	0.00343
BergamoItalian-Tuscan	SLC8A3	chr14	70182346	1500	0.29	0.00123
BergamoItalian-Tuscan	SLC8A3	chr14	70182346	2000	0.3	0.00104
Biaka	ATP2B2	chr3	10456514	500	0.2	-0.00234
Biaka	ATP2B2	chr3	10456514	1000	0.25	-0.00152
Biaka	ATP2B2	chr3	10456514	1500	0.19	-0.00078
Biaka	ATP2B2	chr3	10456514	2000	0.12	-0.00043
Biaka	ATP2B4	chr1	203648263	Equal	5.38	0.0367
Biaka	ATP2B4	chr1	203648263	Equal	5.38	0.03668
Biaka	ATP2B4	chr1	203648263	Equal	5.38	0.03668
Biaka	ATP2B4	chr1	203648263	Equal	5.38	0.03668
Biaka	ATP2B4	chr1	203667951	500	1.07	-0.01479
Biaka	ATP2B4	chr1	203667951	1000	0.7	-0.006
Biaka	ATP2B4	chr1	203667951	1500	0.57	-0.00381
Biaka	ATP2B4	chr1	203667951	2000	0.33	-0.00194
Biaka	SLC8A1	chr2	40584510	500	1.7	0.01259
Biaka	SLC8A1	chr2	40584510	1000	2.17	0.00779
Biaka	SLC8A1	chr2	40584510	1500	1.37	0.00403
Biaka	SLC8A1	chr2	40584510	2000	1.27	0.00297
Biaka	SLC8A2	chr19	47428756	500	0.15	-0.00365
Biaka	SLC8A2	chr19	47428756	1000	0.39	-0.00467
Biaka	SLC8A2	chr19	47428756	1500	0.42	-0.00375
Biaka	SLC8A2	chr19	47428756	2000	0.47	-0.00307
Biaka	SLC8A2	chr19	47437107	500	0.27	0.00867
Biaka	SLC8A2	chr19	47437107	1000	0.16	0.00347
Biaka	SLC8A2	chr19	47437107	1500	0.14	0.00216
Biaka	SLC8A2	chr19	47437107	2000	0.09	0.00135
Biaka	ARHGEF3	chr3	56761998	500	0.16	-0.00269
Biaka	ARHGEF3	chr3	56761998	1000	0.03	0.00036
Biaka	ARHGEF3	chr3	56761998	1500	0.12	0.00126
Biaka	ARHGEF3	chr3	56761998	2000	0.22	0.00153
Biaka	HIF1A	chr14	61687412	500	0.42	0.00866
Biaka	HIF1A	chr14	61687412	1000	1.31	0.00873
Biaka	HIF1A	chr14	61687412	1500	1.29	0.00813
Biaka	HIF1A	chr14	61687412	2000	1.15	0.008
Biaka	HIF1A	chr14	61709502	500	0.04	-0.00074
Biaka	HIF1A	chr14	61709502	1000	0.29	-0.00253
Biaka	HIF1A	chr14	61709502	1500	0.49	-0.00276
Biaka	HIF1A	chr14	61709502	2000	0.58	-0.00258
Biaka	SLC8A3	chr14	70175561	500	1.4	0.01092
Biaka	SLC8A3	chr14	70175561	1000	0.46	0.00316
Biaka	SLC8A3	chr14	70175561	1500	0.1	0.00067
Biaka	SLC8A3	chr14	70175561	2000	0.09	0.0004
Bougainville	ATP2B2	chr3	10456514	500	0.87	0.01131
Bougainville	ATP2B2	chr3	10456514	1000	1.82	0.00849
Bougainville	ATP2B2	chr3	10456514	1500	1.41	0.00513
Bougainville	ATP2B2	chr3	10456514	2000	1.79	0.00546
Bougainville	ATP2B2	chr3	10604833	500	1.36	0.01278
Bougainville	ATP2B2	chr3	10604833	1000	2.38	0.00813
Bougainville	ATP2B2	chr3	10604833	1500	2.31	0.00652
Bougainville	ATP2B2	chr3	10604833	2000	2.32	0.00602
Bougainville	FTMT	chr5	121846819	500	0.59	0.01007
Bougainville	FTMT	chr5	121846819	1000	0.82	0.00574
Bougainville	FTMT	chr5	121846819	1500	1	0.00474
Bougainville	FTMT	chr5	121846819	2000	1.25	0.00465
Bougainville	FTMT	chr5	121853801	500	0.31	0.00514
Bougainville	FTMT	chr5	121853801	1000	1.19	0.00688
Bougainville	FTMT	chr5	121853801	1500	1.37	0.00662
Bougainville	FTMT	chr5	121853801	2000	1.23	0.00626
Bougainville	SLC40A1	chr2	189577426	500	0.81	-0.00918
Bougainville	SLC40A1	chr2	189577426	1000	0.61	-0.00572
Bougainville	SLC40A1	chr2	189577426	1500	0.49	-0.00532
Bougainville	SLC40A1	chr2	189577426	2000	0.47	-0.00523
Bougainville	SLC40A1	chr2	189591670	500	0.37	0.00733
Bougainville	SLC40A1	chr2	189591670	1000	0.24	0.00237
Bougainville	SLC40A1	chr2	189591670	1500	0.11	0.00072
Bougainville	SLC40A1	chr2	189591670	2000	0.07	0.00038
Bougainville	ATP2B4	chr1	203648263	500	0.06	-0.00243
Bougainville	ATP2B4	chr1	203648263	1000	1.64	0.00889
Bougainville	ATP2B4	chr1	203648263	1500	1.72	0.00844
Bougainville	ATP2B4	chr1	203648263	2000	1.71	0.00836
Bougainville	ATP2B4	chr1	203667951	500	0.2	-0.00471
Bougainville	ATP2B4	chr1	203667951	1000	0.98	0.00609
Bougainville	ATP2B4	chr1	203667951	1500	1.07	0.00493
Bougainville	ATP2B4	chr1	203667951	2000	1.1	0.00414
Bougainville	SLC8A1	chr2	40394610	500	2.62	0.01428
Bougainville	SLC8A1	chr2	40394610	1000	2.61	0.0138
Bougainville	SLC8A1	chr2	40394610	1500	2.38	0.01374
Bougainville	SLC8A1	chr2	40394610	2000	2.32	0.01387
Bougainville	SLC8A1	chr2	40584510	500	1.34	0.01202
Bougainville	SLC8A1	chr2	40584510	1000	0.99	0.00564
Bougainville	SLC8A1	chr2	40584510	1500	1.47	0.00567
Bougainville	SLC8A1	chr2	40584510	2000	1.47	0.00542
Bougainville	SLC8A2	chr19	47428756	500	0.21	-0.00483
Bougainville	SLC8A2	chr19	47428756	1000	0.07	0.00185
Bougainville	SLC8A2	chr19	47428756	1500	0.26	0.00244
Bougainville	SLC8A2	chr19	47428756	2000	0.28	0.00182
Bougainville	SLC8A2	chr19	47437107	500	0.09	-0.00306
Bougainville	SLC8A2	chr19	47437107	1000	1.15	0.00979
Bougainville	SLC8A2	chr19	47437107	1500	0.79	0.00912
Bougainville	SLC8A2	chr19	47437107	2000	0.67	0.00944
Bougainville	ARHGEF3	chr3	56761998	500	1.11	0.0124
Bougainville	ARHGEF3	chr3	56761998	1000	1.41	0.00854
Bougainville	ARHGEF3	chr3	56761998	1500	1.4	0.00835
Bougainville	ARHGEF3	chr3	56761998	2000	1.24	0.00811
Bougainville	ARHGEF3	chr3	57043874	500	0.04	-0.00134
Bougainville	ARHGEF3	chr3	57043874	1000	1.53	0.00827
Bougainville	ARHGEF3	chr3	57043874	1500	1.54	0.00817
Bougainville	ARHGEF3	chr3	57043874	2000	1.27	0.00803
Bougainville	HIF1A	chr14	61687412	500	0.35	0.0136
Bougainville	HIF1A	chr14	61687412	1000	0.97	0.00738
Bougainville	HIF1A	chr14	61687412	1500	2.5	0.00813
Bougainville	HIF1A	chr14	61687412	2000	2.52	0.00796
Bougainville	HIF1A	chr14	61709502	500	0.86	0.01402
Bougainville	HIF1A	chr14	61709502	1000	1.55	0.00673
Bougainville	HIF1A	chr14	61709502	1500	2.55	0.00637
Bougainville	HIF1A	chr14	61709502	2000	2.93	0.00647
Bougainville	HIF1A	chr14	61741756	500	0.79	0.0153
Bougainville	HIF1A	chr14	61741756	1000	0.73	0.00554
Bougainville	HIF1A	chr14	61741756	1500	0.96	0.00425
Bougainville	HIF1A	chr14	61741756	2000	1.02	0.00329
Bougainville	SLC8A3	chr14	70175561	500	0.77	-0.06685
Bougainville	SLC8A3	chr14	70175561	1000	0.74	-0.06573
Bougainville	SLC8A3	chr14	70175561	1500	0.73	-0.06536
Bougainville	SLC8A3	chr14	70175561	2000	0.72	-0.06572
Bougainville	SLC8A3	chr14	70182346	500	0.6	0.00895
Bougainville	SLC8A3	chr14	70182346	1000	1.22	0.00623
Bougainville	SLC8A3	chr14	70182346	1500	1.21	0.00538
Bougainville	SLC8A3	chr14	70182346	2000	1.36	0.00492
Brahui	ATP2B2	chr3	10456514	500	1.16	0.00967
Brahui	ATP2B2	chr3	10456514	1000	1.56	0.00597
Brahui	ATP2B2	chr3	10456514	1500	0.95	0.00331
Brahui	ATP2B2	chr3	10456514	2000	0.87	0.00257
Brahui	ATP2B2	chr3	10604833	500	3.49	0.01307
Brahui	ATP2B2	chr3	10604833	1000	1.57	0.00722
Brahui	ATP2B2	chr3	10604833	1500	1.43	0.00671
Brahui	ATP2B2	chr3	10604833	2000	1.32	0.00607
Brahui	FTMT	chr5	121846819	500	3.07	0.01516
Brahui	FTMT	chr5	121846819	1000	3.52	0.00791
Brahui	FTMT	chr5	121846819	1500	3.7	0.00581
Brahui	FTMT	chr5	121846819	2000	3.68	0.00471
Brahui	FTMT	chr5	121853801	500	1.85	0.0101
Brahui	FTMT	chr5	121853801	1000	3.09	0.00894
Brahui	FTMT	chr5	121853801	1500	3.28	0.00851
Brahui	FTMT	chr5	121853801	2000	3.26	0.00846
Brahui	SLC40A1	chr2	189577426	500	0.96	0.00977
Brahui	SLC40A1	chr2	189577426	1000	0.95	0.0061
Brahui	SLC40A1	chr2	189577426	1500	0.97	0.00533
Brahui	SLC40A1	chr2	189577426	2000	0.87	0.00489
Brahui	SLC40A1	chr2	189591670	500	0.34	0.0041
Brahui	SLC40A1	chr2	189591670	1000	0.36	0.00255
Brahui	SLC40A1	chr2	189591670	1500	0.41	0.00201
Brahui	SLC40A1	chr2	189591670	2000	0.44	0.00172
Brahui	ATP2B4	chr1	203648263	500	1.01	0.01595
Brahui	ATP2B4	chr1	203648263	1000	1.3	0.00838
Brahui	ATP2B4	chr1	203648263	1500	1.46	0.00584
Brahui	ATP2B4	chr1	203648263	2000	1.91	0.00511
Brahui	ATP2B4	chr1	203667951	500	0.66	0.01073
Brahui	ATP2B4	chr1	203667951	1000	1.52	0.00717
Brahui	ATP2B4	chr1	203667951	1500	1.18	0.00394
Brahui	ATP2B4	chr1	203667951	2000	1.68	0.00385
Brahui	SLC8A1	chr2	40394610	500	3.01	0.01345
Brahui	SLC8A1	chr2	40394610	1000	2.11	0.0063
Brahui	SLC8A1	chr2	40394610	1500	2.01	0.00422
Brahui	SLC8A1	chr2	40394610	2000	2.11	0.00416
Brahui	SLC8A1	chr2	40584510	500	0.26	0.0041
Brahui	SLC8A1	chr2	40584510	1000	0.47	0.00288
Brahui	SLC8A1	chr2	40584510	1500	0.99	0.00395
Brahui	SLC8A1	chr2	40584510	2000	1.58	0.00385
Brahui	SLC8A2	chr19	47428756	500	2.09	0.01114
Brahui	SLC8A2	chr19	47428756	1000	2.8	0.007
Brahui	SLC8A2	chr19	47428756	1500	2.58	0.00497
Brahui	SLC8A2	chr19	47428756	2000	2.44	0.00385
Brahui	SLC8A2	chr19	47437107	500	3.32	0.01364
Brahui	SLC8A2	chr19	47437107	1000	3.63	0.00774
Brahui	SLC8A2	chr19	47437107	1500	3.38	0.00563
Brahui	SLC8A2	chr19	47437107	2000	3.65	0.00532
Brahui	ARHGEF3	chr3	56761998	500	2.12	-0.01425
Brahui	ARHGEF3	chr3	56761998	1000	2.08	-0.00689
Brahui	ARHGEF3	chr3	56761998	1500	2.48	-0.00582
Brahui	ARHGEF3	chr3	56761998	2000	2.06	-0.00397
Brahui	ARHGEF3	chr3	57043874	500	3.67	0.02415
Brahui	ARHGEF3	chr3	57043874	1000	3.4	0.02342
Brahui	ARHGEF3	chr3	57043874	1500	3.61	0.01983
Brahui	ARHGEF3	chr3	57043874	2000	3.82	0.0224
Brahui	HIF1A	chr14	61687412	500	1.39	0.00935
Brahui	HIF1A	chr14	61687412	1000	1.57	0.00502
Brahui	HIF1A	chr14	61687412	1500	1.75	0.00417
Brahui	HIF1A	chr14	61687412	2000	2.24	0.00383
Brahui	HIF1A	chr14	61709502	500	0.97	0.00848
Brahui	HIF1A	chr14	61709502	1000	1.89	0.00613
Brahui	HIF1A	chr14	61709502	1500	1.89	0.00439
Brahui	HIF1A	chr14	61709502	2000	2.5	0.00424
Brahui	HIF1A	chr14	61741756	500	2.2	0.01149
Brahui	HIF1A	chr14	61741756	1000	3.1	0.0073
Brahui	HIF1A	chr14	61741756	1500	2.82	0.00578
Brahui	HIF1A	chr14	61741756	2000	2.68	0.00511
Brahui	SLC8A3	chr14	70175561	500	0.74	0.00794
Brahui	SLC8A3	chr14	70175561	1000	0.78	0.00377
Brahui	SLC8A3	chr14	70175561	1500	0.62	0.00185
Brahui	SLC8A3	chr14	70175561	2000	0.53	0.0013
Brahui	SLC8A3	chr14	70182346	500	1.1	0.01151
Brahui	SLC8A3	chr14	70182346	1000	0.9	0.00476
Brahui	SLC8A3	chr14	70182346	1500	0.67	0.00263
Brahui	SLC8A3	chr14	70182346	2000	0.59	0.00196
Burusho	ATP2B2	chr3	10456514	500	0.71	0.0077
Burusho	ATP2B2	chr3	10456514	1000	0.84	0.00429
Burusho	ATP2B2	chr3	10456514	1500	1.03	0.00389
Burusho	ATP2B2	chr3	10456514	2000	1.15	0.00283
Burusho	ATP2B2	chr3	10604833	500	0.76	0.00988
Burusho	ATP2B2	chr3	10604833	1000	1.01	0.00902
Burusho	ATP2B2	chr3	10604833	1500	1.14	0.00946
Burusho	ATP2B2	chr3	10604833	2000	1.23	0.00948
Burusho	FTMT	chr5	121846819	500	0.22	0.00336
Burusho	FTMT	chr5	121846819	1000	0.56	0.00335
Burusho	FTMT	chr5	121846819	1500	1.42	0.00505
Burusho	FTMT	chr5	121846819	2000	0.93	0.00282
Burusho	FTMT	chr5	121853801	500	1.08	0.00791
Burusho	FTMT	chr5	121853801	1000	1.87	0.00589
Burusho	FTMT	chr5	121853801	1500	1.83	0.00462
Burusho	FTMT	chr5	121853801	2000	1.89	0.00445
Burusho	SLC40A1	chr2	189577426	500	0.91	-0.0074
Burusho	SLC40A1	chr2	189577426	1000	0.29	0.00334
Burusho	SLC40A1	chr2	189577426	1500	0.21	0.00151
Burusho	SLC40A1	chr2	189577426	2000	0.18	0.0009
Burusho	SLC40A1	chr2	189591670	500	1.03	0.00936
Burusho	SLC40A1	chr2	189591670	1000	1.7	0.00642
Burusho	SLC40A1	chr2	189591670	1500	1.17	0.00414
Burusho	SLC40A1	chr2	189591670	2000	1.65	0.0044
Burusho	ATP2B4	chr1	203648263	500	3.04	0.0174
Burusho	ATP2B4	chr1	203648263	1000	0.88	0.00585
Burusho	ATP2B4	chr1	203648263	1500	0.71	0.00338
Burusho	ATP2B4	chr1	203648263	2000	0.87	0.00323
Burusho	ATP2B4	chr1	203667951	500	2.1	0.01426
Burusho	ATP2B4	chr1	203667951	1000	3.38	0.00934
Burusho	ATP2B4	chr1	203667951	1500	1.45	0.00539
Burusho	ATP2B4	chr1	203667951	2000	2.43	0.00627
Burusho	SLC8A1	chr2	40394610	500	1.17	0.00741
Burusho	SLC8A1	chr2	40394610	1000	1.51	0.00531
Burusho	SLC8A1	chr2	40394610	1500	1.51	0.00376
Burusho	SLC8A1	chr2	40394610	2000	1.42	0.0031
Burusho	SLC8A1	chr2	40584510	500	0.93	0.00757
Burusho	SLC8A1	chr2	40584510	1000	1.93	0.00537
Burusho	SLC8A1	chr2	40584510	1500	2.35	0.00471
Burusho	SLC8A1	chr2	40584510	2000	2.2	0.00395
Burusho	SLC8A2	chr19	47428756	500	0.66	0.00638
Burusho	SLC8A2	chr19	47428756	1000	1.19	0.00552
Burusho	SLC8A2	chr19	47428756	1500	1.9	0.00546
Burusho	SLC8A2	chr19	47428756	2000	1.83	0.00408
Burusho	SLC8A2	chr19	47437107	500	0.88	0.00964
Burusho	SLC8A2	chr19	47437107	1000	1.58	0.00585
Burusho	SLC8A2	chr19	47437107	1500	1.82	0.00459
Burusho	SLC8A2	chr19	47437107	2000	1.66	0.00373
Burusho	ARHGEF3	chr3	56761998	500	1.22	-0.01021
Burusho	ARHGEF3	chr3	56761998	1000	1.71	-0.00632
Burusho	ARHGEF3	chr3	56761998	1500	1.73	-0.00458
Burusho	ARHGEF3	chr3	56761998	2000	1.63	-0.00366
Burusho	ARHGEF3	chr3	57043874	500	1.88	0.01219
Burusho	ARHGEF3	chr3	57043874	1000	2.46	0.01299
Burusho	ARHGEF3	chr3	57043874	1500	2.54	0.01134
Burusho	ARHGEF3	chr3	57043874	2000	2.53	0.01039
Burusho	HIF1A	chr14	61687412	500	1.18	-0.01052
Burusho	HIF1A	chr14	61687412	1000	0.46	-0.0025
Burusho	HIF1A	chr14	61687412	1500	0.09	-0.00049
Burusho	HIF1A	chr14	61687412	2000	0.21	0.00144
Burusho	HIF1A	chr14	61709502	500	0.39	-0.00441
Burusho	HIF1A	chr14	61709502	1000	0.27	0.00213
Burusho	HIF1A	chr14	61709502	1500	0.82	0.00271
Burusho	HIF1A	chr14	61709502	2000	1.06	0.00276
Burusho	HIF1A	chr14	61741756	500	0.13	-0.0034
Burusho	HIF1A	chr14	61741756	1000	0.23	0.00232
Burusho	HIF1A	chr14	61741756	1500	1.71	0.00578
Burusho	HIF1A	chr14	61741756	2000	1.52	0.00579
Burusho	SLC8A3	chr14	70175561	500	1.1	0.0093
Burusho	SLC8A3	chr14	70175561	1000	1.35	0.00481
Burusho	SLC8A3	chr14	70175561	1500	1.23	0.00331
Burusho	SLC8A3	chr14	70175561	2000	0.97	0.00213
Burusho	SLC8A3	chr14	70182346	500	3.03	0.0151
Burusho	SLC8A3	chr14	70182346	1000	2.08	0.00862
Burusho	SLC8A3	chr14	70182346	1500	1.89	0.00862
Burusho	SLC8A3	chr14	70182346	2000	1.72	0.00863
Dai-Lahu	ATP2B2	chr3	10456514	500	0.67	0.00996
Dai-Lahu	ATP2B2	chr3	10456514	1000	0.46	0.00334
Dai-Lahu	ATP2B2	chr3	10456514	1500	0.77	0.00449
Dai-Lahu	ATP2B2	chr3	10456514	2000	0.55	0.00215
Dai-Lahu	FTMT	chr5	121853801	500	0.52	0.0093
Dai-Lahu	FTMT	chr5	121853801	1000	1.37	0.00667
Dai-Lahu	FTMT	chr5	121853801	1500	1.72	0.00554
Dai-Lahu	FTMT	chr5	121853801	2000	1.97	0.00478
Dai-Lahu	SLC40A1	chr2	189577426	500	0.04	-0.00103
Dai-Lahu	SLC40A1	chr2	189577426	1000	0.18	0.00148
Dai-Lahu	SLC40A1	chr2	189577426	1500	0.41	0.00218
Dai-Lahu	SLC40A1	chr2	189577426	2000	0.68	0.00267
Dai-Lahu	SLC40A1	chr2	189591670	500	0	0
Dai-Lahu	SLC40A1	chr2	189591670	1000	0.95	0.00561
Dai-Lahu	SLC40A1	chr2	189591670	1500	0.86	0.00296
Dai-Lahu	SLC40A1	chr2	189591670	2000	0.87	0.00245
Dai-Lahu	ATP2B4	chr1	203648263	500	1.36	0.01112
Dai-Lahu	ATP2B4	chr1	203648263	1000	1.58	0.00601
Dai-Lahu	ATP2B4	chr1	203648263	1500	1.63	0.0047
Dai-Lahu	ATP2B4	chr1	203648263	2000	1.32	0.00341
Dai-Lahu	ATP2B4	chr1	203667951	500	0.73	0.00764
Dai-Lahu	ATP2B4	chr1	203667951	1000	1.63	0.00601
Dai-Lahu	ATP2B4	chr1	203667951	1500	1.6	0.00495
Dai-Lahu	ATP2B4	chr1	203667951	2000	1.68	0.00452
Dai-Lahu	SLC8A1	chr2	40394610	500	0.84	-0.00942
Dai-Lahu	SLC8A1	chr2	40394610	1000	0.18	-0.00343
Dai-Lahu	SLC8A1	chr2	40394610	1500	0.43	0.00271
Dai-Lahu	SLC8A1	chr2	40394610	2000	0.57	0.00271
Dai-Lahu	SLC8A1	chr2	40584510	500	1.9	-0.01701
Dai-Lahu	SLC8A1	chr2	40584510	1000	1.38	-0.00725
Dai-Lahu	SLC8A1	chr2	40584510	1500	1.07	-0.00483
Dai-Lahu	SLC8A1	chr2	40584510	2000	0.71	-0.00311
Dai-Lahu	SLC8A2	chr19	47428756	500	0.8	-0.01024
Dai-Lahu	SLC8A2	chr19	47428756	1000	0.66	0.00434
Dai-Lahu	SLC8A2	chr19	47428756	1500	1.25	0.00505
Dai-Lahu	SLC8A2	chr19	47428756	2000	1.19	0.00466
Dai-Lahu	SLC8A2	chr19	47437107	500	0.6	-0.01197
Dai-Lahu	SLC8A2	chr19	47437107	1000	1.88	-0.01568
Dai-Lahu	SLC8A2	chr19	47437107	1500	1.95	-0.0157
Dai-Lahu	SLC8A2	chr19	47437107	2000	1.92	-0.01569
Dai-Lahu	ARHGEF3	chr3	56761998	500	0.64	-0.00685
Dai-Lahu	ARHGEF3	chr3	56761998	1000	1.08	-0.00647
Dai-Lahu	ARHGEF3	chr3	56761998	1500	0.79	-0.00546
Dai-Lahu	ARHGEF3	chr3	56761998	2000	0.77	-0.00542
Dai-Lahu	ARHGEF3	chr3	57043874	500	1.94	0.01238
Dai-Lahu	ARHGEF3	chr3	57043874	1000	4.17	0.00866
Dai-Lahu	ARHGEF3	chr3	57043874	1500	4.24	0.00864
Dai-Lahu	ARHGEF3	chr3	57043874	2000	4.2	0.0086
Dai-Lahu	HIF1A	chr14	61687412	500	0.47	-0.00748
Dai-Lahu	HIF1A	chr14	61687412	1000	0.29	-0.00863
Dai-Lahu	HIF1A	chr14	61687412	1500	0.99	0.00457
Dai-Lahu	HIF1A	chr14	61687412	2000	1.59	0.00433
Dai-Lahu	HIF1A	chr14	61709502	500	0.5	-0.00573
Dai-Lahu	HIF1A	chr14	61709502	1000	0.02	-0.00026
Dai-Lahu	HIF1A	chr14	61709502	1500	0.25	0.00171
Dai-Lahu	HIF1A	chr14	61709502	2000	0.42	0.00186
Dai-Lahu	HIF1A	chr14	61741756	500	0.33	0.00485
Dai-Lahu	HIF1A	chr14	61741756	1000	0.64	0.00355
Dai-Lahu	HIF1A	chr14	61741756	1500	0.87	0.003
Dai-Lahu	HIF1A	chr14	61741756	2000	1.02	0.0029
Dai-Lahu	SLC8A3	chr14	70175561	500	0.41	0.00827
Dai-Lahu	SLC8A3	chr14	70175561	1000	0.51	0.00416
Dai-Lahu	SLC8A3	chr14	70175561	1500	0.47	0.00246
Dai-Lahu	SLC8A3	chr14	70175561	2000	0.54	0.0023
Dai-Lahu	SLC8A3	chr14	70182346	500	1.18	0.00958
Dai-Lahu	SLC8A3	chr14	70182346	1000	2.08	0.00796
Dai-Lahu	SLC8A3	chr14	70182346	1500	1.43	0.00393
Dai-Lahu	SLC8A3	chr14	70182346	2000	1.98	0.00567
Druze	ATP2B2	chr3	10456514	500	2.05	0.01269
Druze	ATP2B2	chr3	10456514	1000	2.26	0.00643
Druze	ATP2B2	chr3	10456514	1500	1.72	0.00399
Druze	ATP2B2	chr3	10456514	2000	1.34	0.00298
Druze	ATP2B2	chr3	10604833	500	1.33	0.00932
Druze	ATP2B2	chr3	10604833	1000	2.24	0.00747
Druze	ATP2B2	chr3	10604833	1500	2.98	0.00844
Druze	ATP2B2	chr3	10604833	2000	2.99	0.00835
Druze	FTMT	chr5	121846819	500	2.78	0.01025
Druze	FTMT	chr5	121846819	1000	2.65	0.00592
Druze	FTMT	chr5	121846819	1500	4.11	0.00664
Druze	FTMT	chr5	121846819	2000	4.13	0.00639
Druze	FTMT	chr5	121853801	500	1.81	0.00891
Druze	FTMT	chr5	121853801	1000	1.76	0.00569
Druze	FTMT	chr5	121853801	1500	1.79	0.00493
Druze	FTMT	chr5	121853801	2000	1.83	0.00445
Druze	SLC40A1	chr2	189577426	500	0.95	0.00653
Druze	SLC40A1	chr2	189577426	1000	1.62	0.00509
Druze	SLC40A1	chr2	189577426	1500	2.1	0.00498
Druze	SLC40A1	chr2	189577426	2000	2.12	0.00459
Druze	SLC40A1	chr2	189591670	500	0.13	-0.00189
Druze	SLC40A1	chr2	189591670	1000	0.32	0.00262
Druze	SLC40A1	chr2	189591670	1500	0.45	0.00207
Druze	SLC40A1	chr2	189591670	2000	0.45	0.00163
Druze	ATP2B4	chr1	203648263	500	2.73	0.01434
Druze	ATP2B4	chr1	203648263	1000	2.68	0.00782
Druze	ATP2B4	chr1	203648263	1500	3.48	0.00614
Druze	ATP2B4	chr1	203648263	2000	3.27	0.00467
Druze	ATP2B4	chr1	203667951	500	3.14	0.01318
Druze	ATP2B4	chr1	203667951	1000	3.08	0.00738
Druze	ATP2B4	chr1	203667951	1500	3.38	0.0057
Druze	ATP2B4	chr1	203667951	2000	3.75	0.00532
Druze	SLC8A1	chr2	40394610	500	2.74	0.01246
Druze	SLC8A1	chr2	40394610	1000	2.78	0.00957
Druze	SLC8A1	chr2	40394610	1500	1.85	0.00501
Druze	SLC8A1	chr2	40394610	2000	1.78	0.00497
Druze	SLC8A1	chr2	40584510	500	0.69	0.00624
Druze	SLC8A1	chr2	40584510	1000	0.66	0.00337
Druze	SLC8A1	chr2	40584510	1500	1.02	0.00344
Druze	SLC8A1	chr2	40584510	2000	1.33	0.00361
Druze	SLC8A2	chr19	47428756	500	0.6	0.00627
Druze	SLC8A2	chr19	47428756	1000	0.61	0.00301
Druze	SLC8A2	chr19	47428756	1500	0.64	0.00231
Druze	SLC8A2	chr19	47428756	2000	0.79	0.0028
Druze	SLC8A2	chr19	47437107	500	0.02	0.00029
Druze	SLC8A2	chr19	47437107	1000	0.18	0.00147
Druze	SLC8A2	chr19	47437107	1500	0.14	0.00071
Druze	SLC8A2	chr19	47437107	2000	0.15	0.00069
Druze	ARHGEF3	chr3	56761998	500	2.09	-0.01322
Druze	ARHGEF3	chr3	56761998	1000	2.3	-0.00711
Druze	ARHGEF3	chr3	56761998	1500	1.89	-0.00486
Druze	ARHGEF3	chr3	56761998	2000	1.57	-0.00377
Druze	ARHGEF3	chr3	57043874	500	1.28	0.03166
Druze	ARHGEF3	chr3	57043874	1000	0.83	0.03081
Druze	ARHGEF3	chr3	57043874	1500	0.54	0.02832
Druze	ARHGEF3	chr3	57043874	2000	0.33	0.02685
Druze	HIF1A	chr14	61687412	500	1.45	0.01042
Druze	HIF1A	chr14	61687412	1000	1.59	0.00573
Druze	HIF1A	chr14	61687412	1500	1.85	0.00461
Druze	HIF1A	chr14	61687412	2000	3.43	0.00533
Druze	HIF1A	chr14	61709502	500	2.38	0.0097
Druze	HIF1A	chr14	61709502	1000	2.13	0.00607
Druze	HIF1A	chr14	61709502	1500	3.07	0.00569
Druze	HIF1A	chr14	61709502	2000	3.06	0.00554
Druze	HIF1A	chr14	61741756	500	2.92	0.01127
Druze	HIF1A	chr14	61741756	1000	3.1	0.00786
Druze	HIF1A	chr14	61741756	1500	2.73	0.00563
Druze	HIF1A	chr14	61741756	2000	2.74	0.00543
Druze	SLC8A3	chr14	70175561	500	1.7	0.00897
Druze	SLC8A3	chr14	70175561	1000	0.66	0.00277
Druze	SLC8A3	chr14	70175561	1500	0.37	0.00119
Druze	SLC8A3	chr14	70175561	2000	0.27	0.00072
Druze	SLC8A3	chr14	70182346	500	3.48	0.01324
Druze	SLC8A3	chr14	70182346	1000	2.06	0.00625
Druze	SLC8A3	chr14	70182346	1500	2.24	0.00744
Druze	SLC8A3	chr14	70182346	2000	2.15	0.00732
French	ATP2B2	chr3	10456514	500	0.71	-0.02738
French	ATP2B2	chr3	10456514	1000	0.69	-0.02658
French	ATP2B2	chr3	10456514	1500	0.66	-0.02672
French	ATP2B2	chr3	10456514	2000	0.61	-0.027
French	ATP2B2	chr3	10604833	500	1.61	0.00758
French	ATP2B2	chr3	10604833	1000	2.73	0.00624
French	ATP2B2	chr3	10604833	1500	3.58	0.00619
French	ATP2B2	chr3	10604833	2000	3.64	0.00604
French	FTMT	chr5	121846819	500	2.14	0.0101
French	FTMT	chr5	121846819	1000	3.22	0.00712
French	FTMT	chr5	121846819	1500	4.5	0.00735
French	FTMT	chr5	121846819	2000	4.5	0.00726
French	FTMT	chr5	121853801	500	3.17	0.01126
French	FTMT	chr5	121853801	1000	4.71	0.00865
French	FTMT	chr5	121853801	1500	4.6	0.00857
French	FTMT	chr5	121853801	2000	5.07	0.00847
French	SLC40A1	chr2	189577426	500	1.99	0.00909
French	SLC40A1	chr2	189577426	1000	1.97	0.00616
French	SLC40A1	chr2	189577426	1500	2.89	0.00662
French	SLC40A1	chr2	189577426	2000	2.76	0.00642
French	SLC40A1	chr2	189591670	500	0.02	0.00041
French	SLC40A1	chr2	189591670	1000	0.05	0.00064
French	SLC40A1	chr2	189591670	1500	0.02	-0.00023
French	SLC40A1	chr2	189591670	2000	0.01	-0.0001
French	ATP2B4	chr1	203667951	500	0.16	0.00351
French	ATP2B4	chr1	203667951	1000	1.49	0.00761
French	ATP2B4	chr1	203667951	1500	1.75	0.00597
French	ATP2B4	chr1	203667951	2000	1.84	0.00502
French	SLC8A1	chr2	40394610	500	0.62	0.00568
French	SLC8A1	chr2	40394610	1000	0.34	0.00198
French	SLC8A1	chr2	40394610	1500	0.32	0.00138
French	SLC8A1	chr2	40394610	2000	0.28	0.00093
French	SLC8A1	chr2	40584510	500	0.88	0.00925
French	SLC8A1	chr2	40584510	1000	1.9	0.00635
French	SLC8A1	chr2	40584510	1500	1.6	0.00494
French	SLC8A1	chr2	40584510	2000	1.97	0.00472
French	SLC8A2	chr19	47428756	500	0.74	0.00884
French	SLC8A2	chr19	47428756	1000	1.19	0.00518
French	SLC8A2	chr19	47428756	1500	1.17	0.00392
French	SLC8A2	chr19	47428756	2000	1.6	0.00409
French	SLC8A2	chr19	47437107	500	0.35	0.00923
French	SLC8A2	chr19	47437107	1000	0.95	0.00456
French	SLC8A2	chr19	47437107	1500	1.15	0.00369
French	SLC8A2	chr19	47437107	2000	1.27	0.00345
French	ARHGEF3	chr3	56761998	500	0.57	-0.00993
French	ARHGEF3	chr3	56761998	1000	0.66	-0.00518
French	ARHGEF3	chr3	56761998	1500	0.73	-0.00331
French	ARHGEF3	chr3	56761998	2000	0.87	-0.0029
French	ARHGEF3	chr3	57043874	500	0.85	-0.00915
French	ARHGEF3	chr3	57043874	1000	0.05	0.00049
French	ARHGEF3	chr3	57043874	1500	0.04	0.00023
French	ARHGEF3	chr3	57043874	2000	0.09	0.0004
French	HIF1A	chr14	61687412	500	1.31	0.0124
French	HIF1A	chr14	61687412	1000	2.2	0.00737
French	HIF1A	chr14	61687412	1500	3.1	0.0063
French	HIF1A	chr14	61687412	2000	3.32	0.00562
French	HIF1A	chr14	61709502	500	1.83	0.01066
French	HIF1A	chr14	61709502	1000	3.3	0.00761
French	HIF1A	chr14	61709502	1500	3.01	0.00522
French	HIF1A	chr14	61709502	2000	3.07	0.00467
French	HIF1A	chr14	61741756	500	1.23	0.00853
French	HIF1A	chr14	61741756	1000	1.95	0.00548
French	HIF1A	chr14	61741756	1500	2.85	0.00534
French	HIF1A	chr14	61741756	2000	2.61	0.00454
French	SLC8A3	chr14	70175561	500	3.27	0.01047
French	SLC8A3	chr14	70175561	1000	5.17	0.0081
French	SLC8A3	chr14	70175561	1500	6.72	0.00867
French	SLC8A3	chr14	70175561	2000	7.12	0.00875
French	SLC8A3	chr14	70182346	500	0.85	0.00752
French	SLC8A3	chr14	70182346	1000	1.17	0.00503
French	SLC8A3	chr14	70182346	1500	1.25	0.00499
French	SLC8A3	chr14	70182346	2000	1.17	0.00475
Han	ATP2B2	chr3	10456514	500	0.09	0.00541
Han	ATP2B2	chr3	10456514	1000	0.54	0.00437
Han	ATP2B2	chr3	10456514	1500	0.5	0.00212
Han	ATP2B2	chr3	10456514	2000	0.69	0.00254
Han	FTMT	chr5	121846819	500	0.91	0.01032
Han	FTMT	chr5	121846819	1000	1.41	0.00653
Han	FTMT	chr5	121846819	1500	1.32	0.00431
Han	FTMT	chr5	121846819	2000	1.29	0.0035
Han	FTMT	chr5	121853801	500	1.19	0.00863
Han	FTMT	chr5	121853801	1000	1.56	0.00521
Han	FTMT	chr5	121853801	1500	1.64	0.00408
Han	FTMT	chr5	121853801	2000	1.84	0.00384
Han	SLC40A1	chr2	189577426	500	2.63	0.01037
Han	SLC40A1	chr2	189577426	1000	3.72	0.00791
Han	SLC40A1	chr2	189577426	1500	2.83	0.00585
Han	SLC40A1	chr2	189577426	2000	2.68	0.00506
Han	SLC40A1	chr2	189591670	500	0.92	0.00759
Han	SLC40A1	chr2	189591670	1000	1.46	0.0045
Han	SLC40A1	chr2	189591670	1500	1.84	0.00436
Han	SLC40A1	chr2	189591670	2000	2.12	0.00415
Han	ATP2B4	chr1	203648263	500	1.8	0.01067
Han	ATP2B4	chr1	203648263	1000	3.31	0.00824
Han	ATP2B4	chr1	203648263	1500	3.53	0.0072
Han	ATP2B4	chr1	203648263	2000	2.47	0.00621
Han	ATP2B4	chr1	203667951	500	1.19	0.00944
Han	ATP2B4	chr1	203667951	1000	1.73	0.0058
Han	ATP2B4	chr1	203667951	1500	2.14	0.00558
Han	ATP2B4	chr1	203667951	2000	2.18	0.00516
Han	SLC8A1	chr2	40394610	500	1.9	0.01023
Han	SLC8A1	chr2	40394610	1000	2.56	0.00628
Han	SLC8A1	chr2	40394610	1500	3.03	0.00588
Han	SLC8A1	chr2	40394610	2000	2.71	0.00508
Han	SLC8A1	chr2	40584510	500	0.69	0.00765
Han	SLC8A1	chr2	40584510	1000	0.77	0.00746
Han	SLC8A1	chr2	40584510	1500	0.58	0.0068
Han	SLC8A1	chr2	40584510	2000	0.44	0.00557
Han	SLC8A2	chr19	47428756	500	0.55	0.00734
Han	SLC8A2	chr19	47428756	1000	1.24	0.00561
Han	SLC8A2	chr19	47428756	1500	1.27	0.00441
Han	SLC8A2	chr19	47428756	2000	1.25	0.00372
Han	SLC8A2	chr19	47437107	500	2.04	0.01141
Han	SLC8A2	chr19	47437107	1000	1.76	0.00589
Han	SLC8A2	chr19	47437107	1500	1.55	0.00438
Han	SLC8A2	chr19	47437107	2000	1.49	0.00377
Han	ARHGEF3	chr3	56761998	500	1.72	-0.00967
Han	ARHGEF3	chr3	56761998	1000	0.7	-0.00375
Han	ARHGEF3	chr3	56761998	1500	0.27	-0.00134
Han	ARHGEF3	chr3	56761998	2000	0.17	-0.00071
Han	ARHGEF3	chr3	57043874	500	1.39	0.00909
Han	ARHGEF3	chr3	57043874	1000	1.84	0.00582
Han	ARHGEF3	chr3	57043874	1500	1.64	0.00465
Han	ARHGEF3	chr3	57043874	2000	1.67	0.00436
Han	HIF1A	chr14	61687412	500	0.45	0.00799
Han	HIF1A	chr14	61687412	1000	2.06	0.00711
Han	HIF1A	chr14	61687412	1500	1.15	0.00426
Han	HIF1A	chr14	61687412	2000	0.88	0.0028
Han	HIF1A	chr14	61709502	500	0.71	0.00766
Han	HIF1A	chr14	61709502	1000	0.64	0.00335
Han	HIF1A	chr14	61709502	1500	0.99	0.00343
Han	HIF1A	chr14	61709502	2000	1.16	0.00306
Han	HIF1A	chr14	61741756	500	0.69	0.00727
Han	HIF1A	chr14	61741756	1000	1.06	0.0049
Han	HIF1A	chr14	61741756	1500	0.92	0.00363
Han	HIF1A	chr14	61741756	2000	0.75	0.00227
Han	SLC8A3	chr14	70175561	500	0.97	-0.02916
Han	SLC8A3	chr14	70175561	1000	1	-0.02971
Han	SLC8A3	chr14	70175561	1500	0.97	-0.02969
Han	SLC8A3	chr14	70175561	2000	0.97	-0.02983
Han	SLC8A3	chr14	70182346	500	0.19	-0.00577
Han	SLC8A3	chr14	70182346	1000	0.74	0.00416
Han	SLC8A3	chr14	70182346	1500	0.57	0.00224
Han	SLC8A3	chr14	70182346	2000	0.93	0.00292
Hazara	ATP2B2	chr3	10456514	500	0.5	0.00762
Hazara	ATP2B2	chr3	10456514	1000	0.13	-0.00266
Hazara	ATP2B2	chr3	10456514	1500	0.73	0.00446
Hazara	ATP2B2	chr3	10456514	2000	0.28	0.00283
Hazara	ATP2B2	chr3	10604833	500	1.45	0.01967
Hazara	ATP2B2	chr3	10604833	1000	1.37	0.0105
Hazara	ATP2B2	chr3	10604833	1500	1.64	0.01095
Hazara	ATP2B2	chr3	10604833	2000	1.67	0.01117
Hazara	FTMT	chr5	121846819	500	1.86	0.0108
Hazara	FTMT	chr5	121846819	1000	3.02	0.00698
Hazara	FTMT	chr5	121846819	1500	2.87	0.00569
Hazara	FTMT	chr5	121846819	2000	3.02	0.00534
Hazara	FTMT	chr5	121853801	500	1.54	0.01072
Hazara	FTMT	chr5	121853801	1000	2.28	0.00664
Hazara	FTMT	chr5	121853801	1500	3	0.00686
Hazara	FTMT	chr5	121853801	2000	2.9	0.00679
Hazara	SLC40A1	chr2	189577426	500	2.44	0.01357
Hazara	SLC40A1	chr2	189577426	1000	1.89	0.00733
Hazara	SLC40A1	chr2	189577426	1500	1.72	0.00457
Hazara	SLC40A1	chr2	189577426	2000	2.46	0.00493
Hazara	SLC40A1	chr2	189591670	500	2.63	0.01353
Hazara	SLC40A1	chr2	189591670	1000	2.46	0.00788
Hazara	SLC40A1	chr2	189591670	1500	1.87	0.00664
Hazara	SLC40A1	chr2	189591670	2000	1.48	0.00367
Hazara	ATP2B4	chr1	203648263	500	1	0.01357
Hazara	ATP2B4	chr1	203648263	1000	1.79	0.00882
Hazara	ATP2B4	chr1	203648263	1500	1.38	0.00567
Hazara	ATP2B4	chr1	203648263	2000	2.6	0.00608
Hazara	ATP2B4	chr1	203667951	500	0.78	0.01262
Hazara	ATP2B4	chr1	203667951	1000	0.71	0.00418
Hazara	ATP2B4	chr1	203667951	1500	0.68	0.00282
Hazara	ATP2B4	chr1	203667951	2000	0.67	0.00218
Hazara	SLC8A1	chr2	40394610	500	5.23	0.01515
Hazara	SLC8A1	chr2	40394610	1000	4.27	0.00976
Hazara	SLC8A1	chr2	40394610	1500	2.97	0.00602
Hazara	SLC8A1	chr2	40394610	2000	3.1	0.00567
Hazara	SLC8A1	chr2	40584510	500	0.04	0.00054
Hazara	SLC8A1	chr2	40584510	1000	0.95	0.00534
Hazara	SLC8A1	chr2	40584510	1500	1.1	0.00373
Hazara	SLC8A1	chr2	40584510	2000	1.64	0.00395
Hazara	SLC8A2	chr19	47428756	500	0.23	0.00806
Hazara	SLC8A2	chr19	47428756	1000	1.39	0.00732
Hazara	SLC8A2	chr19	47428756	1500	2.38	0.00602
Hazara	SLC8A2	chr19	47428756	2000	1.49	0.00431
Hazara	SLC8A2	chr19	47437107	500	0.97	0.01286
Hazara	SLC8A2	chr19	47437107	1000	1.2	0.00622
Hazara	SLC8A2	chr19	47437107	1500	2.27	0.00568
Hazara	SLC8A2	chr19	47437107	2000	1.48	0.00427
Hazara	ARHGEF3	chr3	56761998	500	0.78	-0.01315
Hazara	ARHGEF3	chr3	56761998	1000	0.57	-0.0042
Hazara	ARHGEF3	chr3	56761998	1500	0.75	-0.00338
Hazara	ARHGEF3	chr3	56761998	2000	0.78	-0.00273
Hazara	ARHGEF3	chr3	57043874	500	1	0.00994
Hazara	ARHGEF3	chr3	57043874	1000	1.39	0.00561
Hazara	ARHGEF3	chr3	57043874	1500	1.77	0.00557
Hazara	ARHGEF3	chr3	57043874	2000	1.92	0.00571
Hazara	HIF1A	chr14	61687412	500	1.31	0.013
Hazara	HIF1A	chr14	61687412	1000	1.02	0.00518
Hazara	HIF1A	chr14	61687412	1500	1.28	0.00365
Hazara	HIF1A	chr14	61687412	2000	2.2	0.00452
Hazara	HIF1A	chr14	61709502	500	1.41	0.01097
Hazara	HIF1A	chr14	61709502	1000	1.57	0.0057
Hazara	HIF1A	chr14	61709502	1500	1.6	0.00423
Hazara	HIF1A	chr14	61709502	2000	1.54	0.00384
Hazara	HIF1A	chr14	61741756	500	1.8	0.0131
Hazara	HIF1A	chr14	61741756	1000	1.31	0.00593
Hazara	HIF1A	chr14	61741756	1500	1.55	0.00515
Hazara	HIF1A	chr14	61741756	2000	1.5	0.00507
Hazara	SLC8A3	chr14	70175561	500	0.56	0.00817
Hazara	SLC8A3	chr14	70175561	1000	0.86	0.00426
Hazara	SLC8A3	chr14	70175561	1500	0.92	0.00279
Hazara	SLC8A3	chr14	70175561	2000	0.84	0.0019
Hazara	SLC8A3	chr14	70182346	500	0.43	-0.00503
Hazara	SLC8A3	chr14	70182346	1000	0.25	-0.00199
Hazara	SLC8A3	chr14	70182346	1500	0.08	-0.00038
Hazara	SLC8A3	chr14	70182346	2000	0.04	-0.00015
Japanese	ATP2B2	chr3	10456514	500	0.48	0.00598
Japanese	ATP2B2	chr3	10456514	1000	0.94	0.00399
Japanese	ATP2B2	chr3	10456514	1500	1.66	0.00451
Japanese	ATP2B2	chr3	10456514	2000	1.9	0.00431
Japanese	FTMT	chr5	121846819	500	0.74	0.00774
Japanese	FTMT	chr5	121846819	1000	1.31	0.00509
Japanese	FTMT	chr5	121846819	1500	1.3	0.00416
Japanese	FTMT	chr5	121846819	2000	1.15	0.00336
Japanese	FTMT	chr5	121853801	500	1.83	0.00998
Japanese	FTMT	chr5	121853801	1000	2.96	0.0075
Japanese	FTMT	chr5	121853801	1500	3.6	0.00761
Japanese	FTMT	chr5	121853801	2000	3.6	0.0076
Japanese	SLC40A1	chr2	189577426	500	2.59	0.01279
Japanese	SLC40A1	chr2	189577426	1000	2.1	0.00639
Japanese	SLC40A1	chr2	189577426	1500	2.27	0.00531
Japanese	SLC40A1	chr2	189577426	2000	2.6	0.00551
Japanese	SLC40A1	chr2	189591670	500	3.7	0.01367
Japanese	SLC40A1	chr2	189591670	1000	2.23	0.00659
Japanese	SLC40A1	chr2	189591670	1500	3.2	0.00658
Japanese	SLC40A1	chr2	189591670	2000	3.18	0.0065
Japanese	ATP2B4	chr1	203648263	500	0.35	0.00612
Japanese	ATP2B4	chr1	203648263	1000	1.03	0.00547
Japanese	ATP2B4	chr1	203648263	1500	0.97	0.00428
Japanese	ATP2B4	chr1	203648263	2000	1.02	0.00365
Japanese	ATP2B4	chr1	203667951	500	0.15	0.00382
Japanese	ATP2B4	chr1	203667951	1000	0.43	0.0027
Japanese	ATP2B4	chr1	203667951	1500	0.79	0.00297
Japanese	ATP2B4	chr1	203667951	2000	1.02	0.00292
Japanese	SLC8A1	chr2	40394610	500	0.72	0.00704
Japanese	SLC8A1	chr2	40394610	1000	1.66	0.00587
Japanese	SLC8A1	chr2	40394610	1500	1.35	0.00364
Japanese	SLC8A1	chr2	40394610	2000	1.52	0.00374
Japanese	SLC8A1	chr2	40584510	500	0.63	-0.00578
Japanese	SLC8A1	chr2	40584510	1000	0.89	-0.0046
Japanese	SLC8A1	chr2	40584510	1500	0.34	-0.00192
Japanese	SLC8A1	chr2	40584510	2000	0.17	-0.00087
Japanese	SLC8A2	chr19	47428756	500	0.88	0.00809
Japanese	SLC8A2	chr19	47428756	1000	2.38	0.00696
Japanese	SLC8A2	chr19	47428756	1500	2.35	0.00574
Japanese	SLC8A2	chr19	47428756	2000	2.48	0.00553
Japanese	SLC8A2	chr19	47437107	500	0.18	-0.00834
Japanese	SLC8A2	chr19	47437107	1000	2.4	0.00752
Japanese	SLC8A2	chr19	47437107	1500	2.5	0.00655
Japanese	SLC8A2	chr19	47437107	2000	1.97	0.00513
Japanese	ARHGEF3	chr3	56761998	500	0.46	0.00505
Japanese	ARHGEF3	chr3	56761998	1000	1.62	0.00647
Japanese	ARHGEF3	chr3	56761998	1500	0.68	0.0051
Japanese	ARHGEF3	chr3	56761998	2000	0.36	0.00148
Japanese	ARHGEF3	chr3	57043874	500	0.13	0.00326
Japanese	ARHGEF3	chr3	57043874	1000	0.69	0.00323
Japanese	ARHGEF3	chr3	57043874	1500	1.06	0.00316
Japanese	ARHGEF3	chr3	57043874	2000	1.24	0.00306
Japanese	HIF1A	chr14	61687412	500	1.49	0.0109
Japanese	HIF1A	chr14	61687412	1000	1.89	0.00689
Japanese	HIF1A	chr14	61687412	1500	1.64	0.00534
Japanese	HIF1A	chr14	61687412	2000	1.57	0.00389
Japanese	HIF1A	chr14	61709502	500	1.15	0.00994
Japanese	HIF1A	chr14	61709502	1000	1.39	0.00525
Japanese	HIF1A	chr14	61709502	1500	1.84	0.00497
Japanese	HIF1A	chr14	61709502	2000	1.83	0.00405
Japanese	HIF1A	chr14	61741756	500	1.01	0.00776
Japanese	HIF1A	chr14	61741756	1000	1.95	0.00587
Japanese	HIF1A	chr14	61741756	1500	1.67	0.00427
Japanese	HIF1A	chr14	61741756	2000	1.51	0.0035
Japanese	SLC8A3	chr14	70175561	500	0.8	-0.02466
Japanese	SLC8A3	chr14	70175561	1000	0.79	-0.02447
Japanese	SLC8A3	chr14	70175561	1500	0.79	-0.02458
Japanese	SLC8A3	chr14	70175561	2000	0.79	-0.0246
Japanese	SLC8A3	chr14	70182346	500	1.7	0.00912
Japanese	SLC8A3	chr14	70182346	1000	1.55	0.00539
Japanese	SLC8A3	chr14	70182346	1500	1.3	0.00359
Japanese	SLC8A3	chr14	70182346	2000	1.54	0.00368
Kalash	ATP2B2	chr3	10456514	500	0.2	0.00365
Kalash	ATP2B2	chr3	10456514	1000	0.37	0.00364
Kalash	ATP2B2	chr3	10456514	1500	0.34	0.00201
Kalash	ATP2B2	chr3	10456514	2000	0.3	0.00138
Kalash	ATP2B2	chr3	10604833	500	3.62	0.05935
Kalash	ATP2B2	chr3	10604833	1000	3.68	0.05852
Kalash	ATP2B2	chr3	10604833	1500	3.69	0.05821
Kalash	ATP2B2	chr3	10604833	2000	3.71	0.05906
Kalash	FTMT	chr5	121846819	500	0.38	0.01068
Kalash	FTMT	chr5	121846819	1000	0.46	0.00555
Kalash	FTMT	chr5	121846819	1500	0.54	0.00357
Kalash	FTMT	chr5	121846819	2000	0.51	0.00246
Kalash	FTMT	chr5	121853801	500	0.48	0.00841
Kalash	FTMT	chr5	121853801	1000	0.33	0.00419
Kalash	FTMT	chr5	121853801	1500	0.67	0.00485
Kalash	FTMT	chr5	121853801	2000	0.78	0.00449
Kalash	SLC40A1	chr2	189577426	500	1.58	0.02327
Kalash	SLC40A1	chr2	189577426	1000	1.84	0.02304
Kalash	SLC40A1	chr2	189577426	1500	2.31	0.02618
Kalash	SLC40A1	chr2	189577426	2000	2.35	0.02591
Kalash	SLC40A1	chr2	189591670	500	0.55	0.01336
Kalash	SLC40A1	chr2	189591670	1000	0.46	0.01586
Kalash	SLC40A1	chr2	189591670	1500	0.29	0.01575
Kalash	SLC40A1	chr2	189591670	2000	0.36	0.00231
Kalash	ATP2B4	chr1	203648263	500	1.38	0.02002
Kalash	ATP2B4	chr1	203648263	1000	1.14	0.00862
Kalash	ATP2B4	chr1	203648263	1500	1	0.00512
Kalash	ATP2B4	chr1	203648263	2000	1.32	0.0046
Kalash	ATP2B4	chr1	203667951	500	0.78	0.01298
Kalash	ATP2B4	chr1	203667951	1000	1.62	0.00895
Kalash	ATP2B4	chr1	203667951	1500	1.27	0.00737
Kalash	ATP2B4	chr1	203667951	2000	1.22	0.0072
Kalash	SLC8A1	chr2	40394610	500	0.83	0.01268
Kalash	SLC8A1	chr2	40394610	1000	0.56	0.01332
Kalash	SLC8A1	chr2	40394610	1500	0.39	0.01312
Kalash	SLC8A1	chr2	40394610	2000	0.23	0.01321
Kalash	SLC8A1	chr2	40584510	500	0.53	0.00706
Kalash	SLC8A1	chr2	40584510	1000	0.86	0.00661
Kalash	SLC8A1	chr2	40584510	1500	0.75	0.00431
Kalash	SLC8A1	chr2	40584510	2000	0.66	0.003
Kalash	SLC8A2	chr19	47428756	500	0.5	0.0121
Kalash	SLC8A2	chr19	47428756	1000	0.69	0.00708
Kalash	SLC8A2	chr19	47428756	1500	0.72	0.0043
Kalash	SLC8A2	chr19	47428756	2000	0.69	0.00313
Kalash	SLC8A2	chr19	47437107	500	0.56	0.01247
Kalash	SLC8A2	chr19	47437107	1000	0.48	0.00623
Kalash	SLC8A2	chr19	47437107	1500	1.84	0.0077
Kalash	SLC8A2	chr19	47437107	2000	1.86	0.00758
Kalash	ARHGEF3	chr3	56761998	500	0.01	0.00034
Kalash	ARHGEF3	chr3	56761998	1000	0.04	-0.00078
Kalash	ARHGEF3	chr3	56761998	1500	0.07	-0.00088
Kalash	ARHGEF3	chr3	56761998	2000	0.07	0.00457
Kalash	ARHGEF3	chr3	57043874	500	1.07	0.02971
Kalash	ARHGEF3	chr3	57043874	1000	0.95	0.03062
Kalash	ARHGEF3	chr3	57043874	1500	0.84	0.03044
Kalash	ARHGEF3	chr3	57043874	2000	0.76	0.03135
Kalash	HIF1A	chr14	61687412	500	1.38	0.01257
Kalash	HIF1A	chr14	61687412	1000	1.14	0.00598
Kalash	HIF1A	chr14	61687412	1500	1.05	0.00394
Kalash	HIF1A	chr14	61687412	2000	1.02	0.00305
Kalash	HIF1A	chr14	61709502	500	1.65	0.01585
Kalash	HIF1A	chr14	61709502	1000	1.76	0.01001
Kalash	HIF1A	chr14	61709502	1500	1.65	0.00978
Kalash	HIF1A	chr14	61709502	2000	1.57	0.00803
Kalash	HIF1A	chr14	61741756	500	2.39	0.03048
Kalash	HIF1A	chr14	61741756	1000	2.28	0.03031
Kalash	HIF1A	chr14	61741756	1500	2.24	0.03032
Kalash	HIF1A	chr14	61741756	2000	2.13	0.03036
Kalash	SLC8A3	chr14	70175561	500	1.54	0.01351
Kalash	SLC8A3	chr14	70175561	1000	2.16	0.0087
Kalash	SLC8A3	chr14	70175561	1500	3.28	0.00874
Kalash	SLC8A3	chr14	70175561	2000	3.4	0.00816
Kalash	SLC8A3	chr14	70182346	500	0.56	-0.00801
Kalash	SLC8A3	chr14	70182346	1000	0.15	-0.00172
Kalash	SLC8A3	chr14	70182346	1500	0.05	0.00047
Kalash	SLC8A3	chr14	70182346	2000	0.19	0.00114
Makrani	ATP2B2	chr3	10456514	500	2.35	0.01105
Makrani	ATP2B2	chr3	10456514	1000	3.61	0.00813
Makrani	ATP2B2	chr3	10456514	1500	3.5	0.00584
Makrani	ATP2B2	chr3	10456514	2000	4.71	0.00599
Makrani	ATP2B2	chr3	10604833	500	6.06	0.01695
Makrani	ATP2B2	chr3	10604833	1000	7.66	0.0146
Makrani	ATP2B2	chr3	10604833	1500	7.66	0.01455
Makrani	ATP2B2	chr3	10604833	2000	7.7	0.0146
Makrani	FTMT	chr5	121846819	500	3.4	0.01431
Makrani	FTMT	chr5	121846819	1000	2.14	0.00592
Makrani	FTMT	chr5	121846819	1500	2.27	0.00442
Makrani	FTMT	chr5	121846819	2000	2.46	0.00397
Makrani	FTMT	chr5	121853801	500	0.35	0.00657
Makrani	FTMT	chr5	121853801	1000	1.03	0.00521
Makrani	FTMT	chr5	121853801	1500	1.12	0.00328
Makrani	FTMT	chr5	121853801	2000	1.5	0.0037
Makrani	SLC40A1	chr2	189577426	500	1.94	0.01134
Makrani	SLC40A1	chr2	189577426	1000	2.35	0.00701
Makrani	SLC40A1	chr2	189577426	1500	2.79	0.00552
Makrani	SLC40A1	chr2	189577426	2000	2.53	0.00464
Makrani	SLC40A1	chr2	189591670	500	0.11	-0.0031
Makrani	SLC40A1	chr2	189591670	1000	0	0
Makrani	SLC40A1	chr2	189591670	1500	0.04	0.00018
Makrani	SLC40A1	chr2	189591670	2000	0.07	0.00025
Makrani	ATP2B4	chr1	203648263	500	2.07	0.01704
Makrani	ATP2B4	chr1	203648263	1000	3.38	0.01014
Makrani	ATP2B4	chr1	203648263	1500	2.79	0.00641
Makrani	ATP2B4	chr1	203648263	2000	2.62	0.005
Makrani	ATP2B4	chr1	203667951	500	2.51	0.01313
Makrani	ATP2B4	chr1	203667951	1000	5.37	0.00905
Makrani	ATP2B4	chr1	203667951	1500	2.53	0.00584
Makrani	ATP2B4	chr1	203667951	2000	3.09	0.00446
Makrani	SLC8A1	chr2	40394610	500	1.28	0.0098
Makrani	SLC8A1	chr2	40394610	1000	3.35	0.00991
Makrani	SLC8A1	chr2	40394610	1500	3.22	0.00984
Makrani	SLC8A1	chr2	40394610	2000	3.04	0.00983
Makrani	SLC8A1	chr2	40584510	500	1.26	0.01034
Makrani	SLC8A1	chr2	40584510	1000	4.14	0.0094
Makrani	SLC8A1	chr2	40584510	1500	4.45	0.007
Makrani	SLC8A1	chr2	40584510	2000	3.85	0.00501
Makrani	SLC8A2	chr19	47428756	500	1.67	0.0081
Makrani	SLC8A2	chr19	47428756	1000	2.5	0.00646
Makrani	SLC8A2	chr19	47428756	1500	2.4	0.00477
Makrani	SLC8A2	chr19	47428756	2000	2.08	0.00384
Makrani	SLC8A2	chr19	47437107	500	1.88	0.00957
Makrani	SLC8A2	chr19	47437107	1000	1.5	0.00502
Makrani	SLC8A2	chr19	47437107	1500	1.14	0.00298
Makrani	SLC8A2	chr19	47437107	2000	1.06	0.00235
Makrani	ARHGEF3	chr3	56761998	Equal	5.97	0.04165
Makrani	ARHGEF3	chr3	56761998	Equal	5.97	0.04161
Makrani	ARHGEF3	chr3	56761998	Equal	5.97	0.04165
Makrani	ARHGEF3	chr3	56761998	Equal	5.97	0.04165
Makrani	ARHGEF3	chr3	57043874	500	0.34	-0.00762
Makrani	ARHGEF3	chr3	57043874	1000	0.3	-0.00305
Makrani	ARHGEF3	chr3	57043874	1500	0.23	-0.00176
Makrani	ARHGEF3	chr3	57043874	2000	0.14	-0.00108
Makrani	HIF1A	chr14	61687412	500	0.73	0.00967
Makrani	HIF1A	chr14	61687412	1000	0.98	0.00476
Makrani	HIF1A	chr14	61687412	1500	1.72	0.00447
Makrani	HIF1A	chr14	61687412	2000	1.65	0.00385
Makrani	HIF1A	chr14	61709502	500	0.8	0.00724
Makrani	HIF1A	chr14	61709502	1000	1.54	0.00512
Makrani	HIF1A	chr14	61709502	1500	1.51	0.00348
Makrani	HIF1A	chr14	61709502	2000	1.96	0.00361
Makrani	HIF1A	chr14	61741756	500	0.55	0.00613
Makrani	HIF1A	chr14	61741756	1000	1.91	0.00528
Makrani	HIF1A	chr14	61741756	1500	2.31	0.00471
Makrani	HIF1A	chr14	61741756	2000	2.54	0.0044
Makrani	SLC8A3	chr14	70175561	500	0.8	0.0082
Makrani	SLC8A3	chr14	70175561	1000	0.68	0.00313
Makrani	SLC8A3	chr14	70175561	1500	0.67	0.00186
Makrani	SLC8A3	chr14	70175561	2000	0.59	0.00134
Makrani	SLC8A3	chr14	70182346	500	2.1	0.01372
Makrani	SLC8A3	chr14	70182346	1000	1.61	0.00629
Makrani	SLC8A3	chr14	70182346	1500	1.61	0.00569
Makrani	SLC8A3	chr14	70182346	2000	1.54	0.00559
Mandenka	ATP2B2	chr3	10456514	500	0.85	0.00861
Mandenka	ATP2B2	chr3	10456514	1000	1.54	0.00564
Mandenka	ATP2B2	chr3	10456514	1500	2.06	0.00739
Mandenka	ATP2B2	chr3	10456514	2000	2.92	0.00777
Mandenka	SLC40A1	chr2	189577426	500	1.72	0.02567
Mandenka	SLC40A1	chr2	189577426	1000	1.32	0.02644
Mandenka	SLC40A1	chr2	189577426	1500	1.04	0.02632
Mandenka	SLC40A1	chr2	189577426	2000	0.86	0.02638
Mandenka	SLC40A1	chr2	189591670	Equal	18.37	0.04505
Mandenka	SLC40A1	chr2	189591670	Equal	18.37	0.04503
Mandenka	SLC40A1	chr2	189591670	Equal	18.37	0.04501
Mandenka	SLC40A1	chr2	189591670	Equal	18.37	0.04501
Mandenka	ATP2B4	chr1	203648263	500	1.61	0.00871
Mandenka	ATP2B4	chr1	203648263	1000	4.62	0.00718
Mandenka	ATP2B4	chr1	203648263	1500	4.06	0.00539
Mandenka	ATP2B4	chr1	203648263	2000	4.08	0.00517
Mandenka	ATP2B4	chr1	203667951	500	0.28	0.00641
Mandenka	ATP2B4	chr1	203667951	1000	1.33	0.00763
Mandenka	ATP2B4	chr1	203667951	1500	1.94	0.00887
Mandenka	ATP2B4	chr1	203667951	2000	1.93	0.00894
Mandenka	SLC8A1	chr2	40584510	500	1.1	-0.01042
Mandenka	SLC8A1	chr2	40584510	1000	0.53	-0.00341
Mandenka	SLC8A1	chr2	40584510	1500	0.05	-0.00051
Mandenka	SLC8A1	chr2	40584510	2000	0.35	0.00283
Mandenka	SLC8A2	chr19	47428756	500	0.23	0.00601
Mandenka	SLC8A2	chr19	47428756	1000	0.81	0.00422
Mandenka	SLC8A2	chr19	47428756	1500	0.61	0.00248
Mandenka	SLC8A2	chr19	47428756	2000	0.47	0.00161
Mandenka	SLC8A2	chr19	47437107	500	1.3	0.01696
Mandenka	SLC8A2	chr19	47437107	1000	1.65	0.0079
Mandenka	SLC8A2	chr19	47437107	1500	2.46	0.01001
Mandenka	SLC8A2	chr19	47437107	2000	2.45	0.01008
Mandenka	ARHGEF3	chr3	56761998	500	0.76	0.01526
Mandenka	ARHGEF3	chr3	56761998	1000	0.95	0.00684
Mandenka	ARHGEF3	chr3	56761998	1500	1.2	0.00453
Mandenka	ARHGEF3	chr3	56761998	2000	1.42	0.00376
Mandenka	HIF1A	chr14	61687412	500	1.28	-0.01841
Mandenka	HIF1A	chr14	61687412	1000	1.22	-0.00902
Mandenka	HIF1A	chr14	61687412	1500	0.64	-0.00546
Mandenka	HIF1A	chr14	61687412	2000	1.14	-0.00544
Mandenka	HIF1A	chr14	61709502	500	1.28	-0.01784
Mandenka	HIF1A	chr14	61709502	1000	1.22	-0.0093
Mandenka	HIF1A	chr14	61709502	1500	0.19	-0.00305
Mandenka	HIF1A	chr14	61709502	2000	0.12	-0.00147
Mandenka	HIF1A	chr14	61741756	500	1.6	-0.01899
Mandenka	HIF1A	chr14	61741756	1000	1.32	-0.00948
Mandenka	HIF1A	chr14	61741756	1500	0.66	-0.00557
Mandenka	HIF1A	chr14	61741756	2000	0.63	-0.00454
Mandenka	SLC8A3	chr14	70175561	500	2.11	0.01194
Mandenka	SLC8A3	chr14	70175561	1000	1.2	0.00483
Mandenka	SLC8A3	chr14	70175561	1500	1.16	0.00305
Mandenka	SLC8A3	chr14	70175561	2000	1.52	0.00299
Maya	ATP2B2	chr3	10456514	500	0.76	0.00915
Maya	ATP2B2	chr3	10456514	1000	0.26	0.00156
Maya	ATP2B2	chr3	10456514	1500	0.19	0.00101
Maya	ATP2B2	chr3	10456514	2000	0.16	0.00071
Maya	ATP2B2	chr3	10604833	500	1.88	0.02179
Maya	ATP2B2	chr3	10604833	1000	1.4	0.02076
Maya	ATP2B2	chr3	10604833	1500	1.36	0.01164
Maya	ATP2B2	chr3	10604833	2000	1.71	0.02124
Maya	FTMT	chr5	121846819	500	0.95	0.00959
Maya	FTMT	chr5	121846819	1000	0.86	0.0051
Maya	FTMT	chr5	121846819	1500	0.82	0.00343
Maya	FTMT	chr5	121846819	2000	0.75	0.00255
Maya	FTMT	chr5	121853801	500	1.03	0.00781
Maya	FTMT	chr5	121853801	1000	2.38	0.00801
Maya	FTMT	chr5	121853801	1500	2.5	0.00761
Maya	FTMT	chr5	121853801	2000	2.65	0.00727
Maya	SLC40A1	chr2	189577426	500	1.63	0.0163
Maya	SLC40A1	chr2	189577426	1000	1.56	0.00951
Maya	SLC40A1	chr2	189577426	1500	2.15	0.00837
Maya	SLC40A1	chr2	189577426	2000	2.3	0.00834
Maya	SLC40A1	chr2	189591670	500	0.92	-0.01096
Maya	SLC40A1	chr2	189591670	1000	0.86	-0.01089
Maya	SLC40A1	chr2	189591670	1500	0.84	-0.01078
Maya	SLC40A1	chr2	189591670	2000	0.81	-0.01074
Maya	ATP2B4	chr1	203648263	500	0.47	-0.02191
Maya	ATP2B4	chr1	203648263	1000	0.41	-0.02159
Maya	ATP2B4	chr1	203648263	1500	0.41	-0.02159
Maya	ATP2B4	chr1	203648263	2000	0.39	-0.02154
Maya	ATP2B4	chr1	203667951	500	0.92	0.0098
Maya	ATP2B4	chr1	203667951	1000	0.72	0.0046
Maya	ATP2B4	chr1	203667951	1500	0.78	0.0035
Maya	ATP2B4	chr1	203667951	2000	0.86	0.00344
Maya	SLC8A1	chr2	40394610	500	0.76	-0.00858
Maya	SLC8A1	chr2	40394610	1000	0.42	-0.00262
Maya	SLC8A1	chr2	40394610	1500	0.39	-0.00197
Maya	SLC8A1	chr2	40394610	2000	0.36	-0.00158
Maya	SLC8A1	chr2	40584510	500	0.64	-0.00658
Maya	SLC8A1	chr2	40584510	1000	0.36	-0.00215
Maya	SLC8A1	chr2	40584510	1500	0.25	-0.00133
Maya	SLC8A1	chr2	40584510	2000	0.11	-0.00064
Maya	SLC8A2	chr19	47428756	500	1.4	0.01085
Maya	SLC8A2	chr19	47428756	1000	1.8	0.00863
Maya	SLC8A2	chr19	47428756	1500	1.63	0.00613
Maya	SLC8A2	chr19	47428756	2000	1.8	0.00627
Maya	SLC8A2	chr19	47437107	500	0.76	0.00739
Maya	SLC8A2	chr19	47437107	1000	1.49	0.00681
Maya	SLC8A2	chr19	47437107	1500	1.98	0.0074
Maya	SLC8A2	chr19	47437107	2000	1.81	0.00748
Maya	ARHGEF3	chr3	56761998	500	0.17	0.00463
Maya	ARHGEF3	chr3	56761998	1000	0.4	-0.00479
Maya	ARHGEF3	chr3	56761998	1500	0.4	-0.00247
Maya	ARHGEF3	chr3	56761998	2000	0.44	-0.00244
Maya	ARHGEF3	chr3	57043874	500	1.52	0.00857
Maya	ARHGEF3	chr3	57043874	1000	1.12	0.00446
Maya	ARHGEF3	chr3	57043874	1500	1	0.00376
Maya	ARHGEF3	chr3	57043874	2000	0.89	0.00334
Maya	HIF1A	chr14	61687412	500	1.29	0.01584
Maya	HIF1A	chr14	61687412	1000	1.17	0.00848
Maya	HIF1A	chr14	61687412	1500	1.15	0.00679
Maya	HIF1A	chr14	61687412	2000	1.07	0.00541
Maya	HIF1A	chr14	61709502	500	1.47	0.01715
Maya	HIF1A	chr14	61709502	1000	1.02	0.00826
Maya	HIF1A	chr14	61709502	1500	1.12	0.00728
Maya	HIF1A	chr14	61709502	2000	0.92	0.00529
Maya	HIF1A	chr14	61741756	500	3.48	0.01735
Maya	HIF1A	chr14	61741756	1000	2.52	0.00941
Maya	HIF1A	chr14	61741756	1500	2.01	0.00627
Maya	HIF1A	chr14	61741756	2000	2.17	0.00607
Maya	SLC8A3	chr14	70175561	500	1.73	0.01082
Maya	SLC8A3	chr14	70175561	1000	1.89	0.00727
Maya	SLC8A3	chr14	70175561	1500	1.59	0.00517
Maya	SLC8A3	chr14	70175561	2000	1.36	0.00376
Maya	SLC8A3	chr14	70182346	500	0.71	0.00645
Maya	SLC8A3	chr14	70182346	1000	0.42	0.00408
Maya	SLC8A3	chr14	70182346	1500	0.36	0.00289
Maya	SLC8A3	chr14	70182346	2000	0.3	0.0019
Mbuti	ATP2B2	chr3	10456514	500	0.5	0.00931
Mbuti	ATP2B2	chr3	10456514	1000	1.09	0.00489
Mbuti	ATP2B2	chr3	10456514	1500	1.63	0.00407
Mbuti	ATP2B2	chr3	10456514	2000	2.7	0.00451
Mbuti	ATP2B4	chr1	203648263	500	0.64	-0.01689
Mbuti	ATP2B4	chr1	203648263	1000	0.64	-0.00711
Mbuti	ATP2B4	chr1	203648263	1500	0.5	-0.00379
Mbuti	ATP2B4	chr1	203648263	2000	0.35	-0.00213
Mbuti	SLC8A1	chr2	40584510	500	0.21	-0.00265
Mbuti	SLC8A1	chr2	40584510	1000	0.2	-0.00111
Mbuti	SLC8A1	chr2	40584510	1500	0.13	-0.00053
Mbuti	SLC8A1	chr2	40584510	2000	0.07	-0.00029
Mbuti	ARHGEF3	chr3	56761998	500	0.75	-0.06029
Mbuti	ARHGEF3	chr3	56761998	1000	0.75	-0.06108
Mbuti	ARHGEF3	chr3	56761998	1500	0.75	-0.06175
Mbuti	ARHGEF3	chr3	56761998	2000	0.77	-0.06095
Mbuti	HIF1A	chr14	61687412	500	1.21	0.01206
Mbuti	HIF1A	chr14	61687412	1000	0.76	0.00431
Mbuti	HIF1A	chr14	61687412	1500	1.63	0.00489
Mbuti	HIF1A	chr14	61687412	2000	1.81	0.00464
Mbuti	HIF1A	chr14	61709502	500	0.2	0.00398
Mbuti	HIF1A	chr14	61709502	1000	0.26	0.00149
Mbuti	HIF1A	chr14	61709502	1500	0.27	0.00111
Mbuti	HIF1A	chr14	61709502	2000	0.31	0.001
Mbuti	SLC8A3	chr14	70175561	500	1.71	0.01739
Mbuti	SLC8A3	chr14	70175561	1000	4.16	0.01076
Mbuti	SLC8A3	chr14	70175561	1500	1.76	0.00554
Mbuti	SLC8A3	chr14	70175561	2000	2.34	0.00487
Mozabite	ATP2B2	chr3	10456514	500	1.09	0.00784
Mozabite	ATP2B2	chr3	10456514	1000	2.56	0.00712
Mozabite	ATP2B2	chr3	10456514	1500	3.54	0.00611
Mozabite	ATP2B2	chr3	10456514	2000	2.69	0.00493
Mozabite	ATP2B2	chr3	10604833	500	3.78	0.01499
Mozabite	ATP2B2	chr3	10604833	1000	4.14	0.00918
Mozabite	ATP2B2	chr3	10604833	1500	4.96	0.00742
Mozabite	ATP2B2	chr3	10604833	2000	4.98	0.00703
Mozabite	FTMT	chr5	121846819	500	1.62	0.00885
Mozabite	FTMT	chr5	121846819	1000	3.96	0.00973
Mozabite	FTMT	chr5	121846819	1500	3.87	0.00955
Mozabite	FTMT	chr5	121846819	2000	3.88	0.009
Mozabite	FTMT	chr5	121853801	500	0.31	-0.00295
Mozabite	FTMT	chr5	121853801	1000	0.02	-0.0003
Mozabite	FTMT	chr5	121853801	1500	0.58	0.00909
Mozabite	FTMT	chr5	121853801	2000	0.56	0.00908
Mozabite	SLC40A1	chr2	189577426	500	1.86	0.01348
Mozabite	SLC40A1	chr2	189577426	1000	1.01	0.00533
Mozabite	SLC40A1	chr2	189577426	1500	0.82	0.00326
Mozabite	SLC40A1	chr2	189577426	2000	1.78	0.0042
Mozabite	SLC40A1	chr2	189591670	500	1.67	0.0125
Mozabite	SLC40A1	chr2	189591670	1000	1.86	0.00763
Mozabite	SLC40A1	chr2	189591670	1500	1.81	0.00517
Mozabite	SLC40A1	chr2	189591670	2000	1.92	0.00474
Mozabite	ATP2B4	chr1	203648263	500	2.83	0.01781
Mozabite	ATP2B4	chr1	203648263	1000	3.91	0.01026
Mozabite	ATP2B4	chr1	203648263	1500	7.95	0.00987
Mozabite	ATP2B4	chr1	203648263	2000	6.12	0.00871
Mozabite	ATP2B4	chr1	203667951	500	3.25	0.01552
Mozabite	ATP2B4	chr1	203667951	1000	3.09	0.00902
Mozabite	ATP2B4	chr1	203667951	1500	2.46	0.00499
Mozabite	ATP2B4	chr1	203667951	2000	2.12	0.00355
Mozabite	SLC8A1	chr2	40394610	500	0.15	0.00333
Mozabite	SLC8A1	chr2	40394610	1000	0	0
Mozabite	SLC8A1	chr2	40394610	1500	0.03	0.00022
Mozabite	SLC8A1	chr2	40394610	2000	0.02	0.0001
Mozabite	SLC8A1	chr2	40584510	500	0.03	0.00049
Mozabite	SLC8A1	chr2	40584510	1000	1.67	0.00734
Mozabite	SLC8A1	chr2	40584510	1500	0.96	0.00341
Mozabite	SLC8A1	chr2	40584510	2000	1.25	0.00312
Mozabite	SLC8A2	chr19	47428756	500	0.51	0.00618
Mozabite	SLC8A2	chr19	47428756	1000	0.32	0.00248
Mozabite	SLC8A2	chr19	47428756	1500	0.36	0.0022
Mozabite	SLC8A2	chr19	47428756	2000	0.82	0.00373
Mozabite	SLC8A2	chr19	47437107	500	2.78	0.01493
Mozabite	SLC8A2	chr19	47437107	1000	1.94	0.00759
Mozabite	SLC8A2	chr19	47437107	1500	1.17	0.00408
Mozabite	SLC8A2	chr19	47437107	2000	0.92	0.00272
Mozabite	ARHGEF3	chr3	56761998	500	1.04	-0.00719
Mozabite	ARHGEF3	chr3	56761998	1000	1.01	-0.00464
Mozabite	ARHGEF3	chr3	56761998	1500	1.04	-0.00394
Mozabite	ARHGEF3	chr3	56761998	2000	0.88	-0.00261
Mozabite	ARHGEF3	chr3	57043874	500	0.16	0.00313
Mozabite	ARHGEF3	chr3	57043874	1000	0.43	0.00424
Mozabite	ARHGEF3	chr3	57043874	1500	0.41	0.00353
Mozabite	ARHGEF3	chr3	57043874	2000	0.41	0.00314
Mozabite	HIF1A	chr14	61687412	500	1.91	0.01259
Mozabite	HIF1A	chr14	61687412	1000	0.92	0.00476
Mozabite	HIF1A	chr14	61687412	1500	0.57	0.00242
Mozabite	HIF1A	chr14	61687412	2000	0.51	0.00174
Mozabite	HIF1A	chr14	61709502	500	2.55	0.01462
Mozabite	HIF1A	chr14	61709502	1000	1.72	0.00684
Mozabite	HIF1A	chr14	61709502	1500	2.3	0.00721
Mozabite	HIF1A	chr14	61709502	2000	2.32	0.00495
Mozabite	HIF1A	chr14	61741756	500	0.58	0.00781
Mozabite	HIF1A	chr14	61741756	1000	1.78	0.01058
Mozabite	HIF1A	chr14	61741756	1500	1.66	0.01034
Mozabite	HIF1A	chr14	61741756	2000	1.5	0.01032
Mozabite	SLC8A3	chr14	70175561	500	1.34	0.01119
Mozabite	SLC8A3	chr14	70175561	1000	0.74	0.00418
Mozabite	SLC8A3	chr14	70175561	1500	0.87	0.00335
Mozabite	SLC8A3	chr14	70175561	2000	1.6	0.00405
Mozabite	SLC8A3	chr14	70182346	500	1.74	0.0119
Mozabite	SLC8A3	chr14	70182346	1000	1.56	0.00758
Mozabite	SLC8A3	chr14	70182346	1500	2.61	0.00887
Mozabite	SLC8A3	chr14	70182346	2000	2.59	0.00881
Naxi-Yi	ATP2B2	chr3	10456514	500	0.85	0.0098
Naxi-Yi	ATP2B2	chr3	10456514	1000	0.57	0.00512
Naxi-Yi	ATP2B2	chr3	10456514	1500	0.5	0.00325
Naxi-Yi	ATP2B2	chr3	10456514	2000	0.28	0.00162
Naxi-Yi	FTMT	chr5	121846819	500	1.65	0.01152
Naxi-Yi	FTMT	chr5	121846819	1000	1.84	0.00737
Naxi-Yi	FTMT	chr5	121846819	1500	1.82	0.00484
Naxi-Yi	FTMT	chr5	121846819	2000	2.33	0.00491
Naxi-Yi	FTMT	chr5	121853801	500	1.21	0.00935
Naxi-Yi	FTMT	chr5	121853801	1000	2.03	0.00681
Naxi-Yi	FTMT	chr5	121853801	1500	1.88	0.00489
Naxi-Yi	FTMT	chr5	121853801	2000	2.2	0.00504
Naxi-Yi	SLC40A1	chr2	189577426	500	1.02	0.00912
Naxi-Yi	SLC40A1	chr2	189577426	1000	1.58	0.00625
Naxi-Yi	SLC40A1	chr2	189577426	1500	1.83	0.00479
Naxi-Yi	SLC40A1	chr2	189577426	2000	2.01	0.00447
Naxi-Yi	SLC40A1	chr2	189591670	500	0.88	0.01284
Naxi-Yi	SLC40A1	chr2	189591670	1000	2.43	0.00939
Naxi-Yi	SLC40A1	chr2	189591670	1500	4.12	0.00832
Naxi-Yi	SLC40A1	chr2	189591670	2000	4.17	0.00827
Naxi-Yi	ATP2B4	chr1	203648263	500	0.35	0.00669
Naxi-Yi	ATP2B4	chr1	203648263	1000	0.23	0.00283
Naxi-Yi	ATP2B4	chr1	203648263	1500	0.51	0.00389
Naxi-Yi	ATP2B4	chr1	203648263	2000	0.4	0.00222
Naxi-Yi	ATP2B4	chr1	203667951	500	0.66	0.00803
Naxi-Yi	ATP2B4	chr1	203667951	1000	0.66	0.00465
Naxi-Yi	ATP2B4	chr1	203667951	1500	1.69	0.00591
Naxi-Yi	ATP2B4	chr1	203667951	2000	1.69	0.00586
Naxi-Yi	SLC8A1	chr2	40394610	500	1.62	0.01038
Naxi-Yi	SLC8A1	chr2	40394610	1000	3.38	0.00909
Naxi-Yi	SLC8A1	chr2	40394610	1500	3.02	0.00678
Naxi-Yi	SLC8A1	chr2	40394610	2000	3.02	0.00631
Naxi-Yi	SLC8A1	chr2	40584510	500	0.57	0.00645
Naxi-Yi	SLC8A1	chr2	40584510	1000	0.85	0.00517
Naxi-Yi	SLC8A1	chr2	40584510	1500	1.14	0.00468
Naxi-Yi	SLC8A1	chr2	40584510	2000	1.26	0.00476
Naxi-Yi	SLC8A2	chr19	47428756	500	0.42	0.0067
Naxi-Yi	SLC8A2	chr19	47428756	1000	0.82	0.0042
Naxi-Yi	SLC8A2	chr19	47428756	1500	2.04	0.00625
Naxi-Yi	SLC8A2	chr19	47428756	2000	2.04	0.00633
Naxi-Yi	SLC8A2	chr19	47437107	500	0.53	0.00683
Naxi-Yi	SLC8A2	chr19	47437107	1000	0.7	0.00407
Naxi-Yi	SLC8A2	chr19	47437107	1500	1.61	0.00532
Naxi-Yi	SLC8A2	chr19	47437107	2000	1.54	0.00451
Naxi-Yi	ARHGEF3	chr3	56761998	500	0.4	0.00789
Naxi-Yi	ARHGEF3	chr3	56761998	1000	1.31	0.0062
Naxi-Yi	ARHGEF3	chr3	56761998	1500	0.43	0.00286
Naxi-Yi	ARHGEF3	chr3	56761998	2000	0.39	0.00173
Naxi-Yi	ARHGEF3	chr3	57043874	500	2.27	0.01201
Naxi-Yi	ARHGEF3	chr3	57043874	1000	2.03	0.00651
Naxi-Yi	ARHGEF3	chr3	57043874	1500	2.44	0.00615
Naxi-Yi	ARHGEF3	chr3	57043874	2000	2.35	0.00602
Naxi-Yi	HIF1A	chr14	61687412	500	0.63	0.00895
Naxi-Yi	HIF1A	chr14	61687412	1000	1.45	0.00729
Naxi-Yi	HIF1A	chr14	61687412	1500	1.32	0.00507
Naxi-Yi	HIF1A	chr14	61687412	2000	1.68	0.0051
Naxi-Yi	HIF1A	chr14	61709502	500	0.95	0.01023
Naxi-Yi	HIF1A	chr14	61709502	1000	2.56	0.00764
Naxi-Yi	HIF1A	chr14	61709502	1500	2.37	0.00594
Naxi-Yi	HIF1A	chr14	61709502	2000	2.44	0.0059
Naxi-Yi	HIF1A	chr14	61741756	500	1.08	0.00964
Naxi-Yi	HIF1A	chr14	61741756	1000	1.39	0.00559
Naxi-Yi	HIF1A	chr14	61741756	1500	1.85	0.00549
Naxi-Yi	HIF1A	chr14	61741756	2000	1.68	0.0042
Naxi-Yi	SLC8A3	chr14	70175561	500	0.05	-0.00118
Naxi-Yi	SLC8A3	chr14	70175561	1000	0.45	0.00402
Naxi-Yi	SLC8A3	chr14	70175561	1500	0.69	0.00337
Naxi-Yi	SLC8A3	chr14	70175561	2000	0.84	0.00311
Naxi-Yi	SLC8A3	chr14	70182346	500	2.66	0.01232
Naxi-Yi	SLC8A3	chr14	70182346	1000	2.17	0.00705
Naxi-Yi	SLC8A3	chr14	70182346	1500	2.06	0.00664
Naxi-Yi	SLC8A3	chr14	70182346	2000	1.98	0.00644
NorthernHan-Tu	ATP2B2	chr3	10456514	500	3.38	-0.01511
NorthernHan-Tu	ATP2B2	chr3	10456514	1000	0.8	-0.00422
NorthernHan-Tu	ATP2B2	chr3	10456514	1500	0.48	-0.00207
NorthernHan-Tu	ATP2B2	chr3	10456514	2000	0.31	-0.00114
NorthernHan-Tu	ATP2B2	chr3	10604833	500	2.71	0.02794
NorthernHan-Tu	ATP2B2	chr3	10604833	1000	2.72	0.02798
NorthernHan-Tu	ATP2B2	chr3	10604833	1500	2.72	0.02798
NorthernHan-Tu	ATP2B2	chr3	10604833	2000	2.72	0.02798
NorthernHan-Tu	FTMT	chr5	121846819	500	0.68	0.00807
NorthernHan-Tu	FTMT	chr5	121846819	1000	1.8	0.00557
NorthernHan-Tu	FTMT	chr5	121846819	1500	2.83	0.0056
NorthernHan-Tu	FTMT	chr5	121846819	2000	2.82	0.00537
NorthernHan-Tu	FTMT	chr5	121853801	500	1.18	0.00898
NorthernHan-Tu	FTMT	chr5	121853801	1000	5.02	0.00804
NorthernHan-Tu	FTMT	chr5	121853801	1500	6.38	0.00823
NorthernHan-Tu	FTMT	chr5	121853801	2000	6.38	0.00824
NorthernHan-Tu	SLC40A1	chr2	189577426	500	0.2	0.00452
NorthernHan-Tu	SLC40A1	chr2	189577426	1000	1	0.00444
NorthernHan-Tu	SLC40A1	chr2	189577426	1500	1.54	0.00406
NorthernHan-Tu	SLC40A1	chr2	189577426	2000	1.87	0.00377
NorthernHan-Tu	SLC40A1	chr2	189591670	500	0.05	0.00114
NorthernHan-Tu	SLC40A1	chr2	189591670	1000	0.52	0.00264
NorthernHan-Tu	SLC40A1	chr2	189591670	1500	1.17	0.00403
NorthernHan-Tu	SLC40A1	chr2	189591670	2000	1.33	0.00366
NorthernHan-Tu	ATP2B4	chr1	203648263	500	0.63	0.0085
NorthernHan-Tu	ATP2B4	chr1	203648263	1000	1.39	0.00652
NorthernHan-Tu	ATP2B4	chr1	203648263	1500	0.54	0.00278
NorthernHan-Tu	ATP2B4	chr1	203648263	2000	0.42	0.0016
NorthernHan-Tu	ATP2B4	chr1	203667951	500	0.75	0.00847
NorthernHan-Tu	ATP2B4	chr1	203667951	1000	1.54	0.00686
NorthernHan-Tu	ATP2B4	chr1	203667951	1500	1.56	0.00541
NorthernHan-Tu	ATP2B4	chr1	203667951	2000	1.94	0.00542
NorthernHan-Tu	SLC8A1	chr2	40394610	500	0.82	0.00902
NorthernHan-Tu	SLC8A1	chr2	40394610	1000	4.06	0.00901
NorthernHan-Tu	SLC8A1	chr2	40394610	1500	2.72	0.00718
NorthernHan-Tu	SLC8A1	chr2	40394610	2000	2.28	0.00554
NorthernHan-Tu	SLC8A1	chr2	40584510	500	0.57	-0.00579
NorthernHan-Tu	SLC8A1	chr2	40584510	1000	0.64	-0.00314
NorthernHan-Tu	SLC8A1	chr2	40584510	1500	0.28	-0.00137
NorthernHan-Tu	SLC8A1	chr2	40584510	2000	0.14	-0.00061
NorthernHan-Tu	SLC8A2	chr19	47428756	500	0.73	0.01036
NorthernHan-Tu	SLC8A2	chr19	47428756	1000	1.11	0.00508
NorthernHan-Tu	SLC8A2	chr19	47428756	1500	1.29	0.0048
NorthernHan-Tu	SLC8A2	chr19	47428756	2000	0.86	0.00289
NorthernHan-Tu	SLC8A2	chr19	47437107	500	0.66	0.008
NorthernHan-Tu	SLC8A2	chr19	47437107	1000	1.54	0.00676
NorthernHan-Tu	SLC8A2	chr19	47437107	1500	1.95	0.00603
NorthernHan-Tu	SLC8A2	chr19	47437107	2000	0.72	0.0027
NorthernHan-Tu	ARHGEF3	chr3	56761998	500	1.42	-0.01192
NorthernHan-Tu	ARHGEF3	chr3	56761998	1000	0.75	0.00458
NorthernHan-Tu	ARHGEF3	chr3	56761998	1500	0.91	0.00361
NorthernHan-Tu	ARHGEF3	chr3	56761998	2000	0.79	0.00244
NorthernHan-Tu	ARHGEF3	chr3	57043874	500	1.4	0.00962
NorthernHan-Tu	ARHGEF3	chr3	57043874	1000	1.62	0.00554
NorthernHan-Tu	ARHGEF3	chr3	57043874	1500	2.17	0.00542
NorthernHan-Tu	ARHGEF3	chr3	57043874	2000	2.08	0.00535
NorthernHan-Tu	HIF1A	chr14	61687412	500	0.85	0.01017
NorthernHan-Tu	HIF1A	chr14	61687412	1000	0.43	0.00346
NorthernHan-Tu	HIF1A	chr14	61687412	1500	0.54	0.00248
NorthernHan-Tu	HIF1A	chr14	61687412	2000	0.6	0.00214
NorthernHan-Tu	HIF1A	chr14	61709502	500	1.24	0.01045
NorthernHan-Tu	HIF1A	chr14	61709502	1000	1.44	0.00558
NorthernHan-Tu	HIF1A	chr14	61709502	1500	1.9	0.00516
NorthernHan-Tu	HIF1A	chr14	61709502	2000	1.81	0.00393
NorthernHan-Tu	HIF1A	chr14	61741756	500	1.14	0.0089
NorthernHan-Tu	HIF1A	chr14	61741756	1000	3.33	0.00722
NorthernHan-Tu	HIF1A	chr14	61741756	1500	2.89	0.00633
NorthernHan-Tu	HIF1A	chr14	61741756	2000	2.34	0.00481
NorthernHan-Tu	SLC8A3	chr14	70175561	500	0.26	0.007
NorthernHan-Tu	SLC8A3	chr14	70175561	1000	0.69	0.00462
NorthernHan-Tu	SLC8A3	chr14	70175561	1500	0.91	0.00385
NorthernHan-Tu	SLC8A3	chr14	70175561	2000	0.94	0.00304
NorthernHan-Tu	SLC8A3	chr14	70182346	500	2.14	0.01137
NorthernHan-Tu	SLC8A3	chr14	70182346	1000	2.1	0.00582
NorthernHan-Tu	SLC8A3	chr14	70182346	1500	2.43	0.00494
NorthernHan-Tu	SLC8A3	chr14	70182346	2000	2.49	0.0047
Orcadian	ATP2B2	chr3	10604833	500	0.86	0.01239
Orcadian	ATP2B2	chr3	10604833	1000	3.05	0.01415
Orcadian	ATP2B2	chr3	10604833	1500	3.3	0.01421
Orcadian	ATP2B2	chr3	10604833	2000	3.3	0.01421
Orcadian	FTMT	chr5	121846819	500	1.84	0.01349
Orcadian	FTMT	chr5	121846819	1000	1.19	0.00527
Orcadian	FTMT	chr5	121846819	1500	1.21	0.00379
Orcadian	FTMT	chr5	121846819	2000	1.19	0.00286
Orcadian	FTMT	chr5	121853801	500	2.06	0.01298
Orcadian	FTMT	chr5	121853801	1000	3.26	0.00949
Orcadian	FTMT	chr5	121853801	1500	3.46	0.00913
Orcadian	FTMT	chr5	121853801	2000	3.52	0.00911
Orcadian	SLC40A1	chr2	189577426	500	1.41	0.01186
Orcadian	SLC40A1	chr2	189577426	1000	1.11	0.00529
Orcadian	SLC40A1	chr2	189577426	1500	1.38	0.00466
Orcadian	SLC40A1	chr2	189577426	2000	1.78	0.00475
Orcadian	SLC40A1	chr2	189591670	500	0.27	0.00577
Orcadian	SLC40A1	chr2	189591670	1000	0.38	0.00387
Orcadian	SLC40A1	chr2	189591670	1500	0.56	0.00339
Orcadian	SLC40A1	chr2	189591670	2000	0.52	0.00231
Orcadian	ATP2B4	chr1	203667951	500	1.2	0.01338
Orcadian	ATP2B4	chr1	203667951	1000	2.49	0.00898
Orcadian	ATP2B4	chr1	203667951	1500	2.46	0.00696
Orcadian	ATP2B4	chr1	203667951	2000	1.96	0.00482
Orcadian	SLC8A1	chr2	40394610	500	0.36	0.00572
Orcadian	SLC8A1	chr2	40394610	1000	0.15	0.00134
Orcadian	SLC8A1	chr2	40394610	1500	0.6	0.00941
Orcadian	SLC8A1	chr2	40394610	2000	0.69	0.00559
Orcadian	SLC8A1	chr2	40584510	500	0.21	0.00553
Orcadian	SLC8A1	chr2	40584510	1000	0.43	0.00397
Orcadian	SLC8A1	chr2	40584510	1500	0.89	0.00486
Orcadian	SLC8A1	chr2	40584510	2000	2.96	0.00671
Orcadian	SLC8A2	chr19	47428756	500	0.74	0.01205
Orcadian	SLC8A2	chr19	47428756	1000	1.08	0.00689
Orcadian	SLC8A2	chr19	47428756	1500	1.28	0.00508
Orcadian	SLC8A2	chr19	47428756	2000	1.47	0.00502
Orcadian	SLC8A2	chr19	47437107	500	2.94	0.01862
Orcadian	SLC8A2	chr19	47437107	1000	1.9	0.0091
Orcadian	SLC8A2	chr19	47437107	1500	2.17	0.00666
Orcadian	SLC8A2	chr19	47437107	2000	2.49	0.00652
Orcadian	ARHGEF3	chr3	56761998	500	0.13	0.00384
Orcadian	ARHGEF3	chr3	56761998	1000	0.01	0.00011
Orcadian	ARHGEF3	chr3	56761998	1500	0.1	-0.00125
Orcadian	ARHGEF3	chr3	56761998	2000	0.08	-0.00064
Orcadian	ARHGEF3	chr3	57043874	500	1.41	-0.01373
Orcadian	ARHGEF3	chr3	57043874	1000	0.76	-0.00464
Orcadian	ARHGEF3	chr3	57043874	1500	0.59	-0.00249
Orcadian	ARHGEF3	chr3	57043874	2000	0.55	-0.00191
Orcadian	HIF1A	chr14	61687412	500	0.56	0.00886
Orcadian	HIF1A	chr14	61687412	1000	1.23	0.00791
Orcadian	HIF1A	chr14	61687412	1500	1.31	0.00538
Orcadian	HIF1A	chr14	61687412	2000	2.34	0.00541
Orcadian	HIF1A	chr14	61709502	500	1.87	0.0127
Orcadian	HIF1A	chr14	61709502	1000	2.14	0.00673
Orcadian	HIF1A	chr14	61709502	1500	2.98	0.00691
Orcadian	HIF1A	chr14	61709502	2000	3.18	0.00657
Orcadian	HIF1A	chr14	61741756	500	1.77	0.01254
Orcadian	HIF1A	chr14	61741756	1000	1.84	0.0067
Orcadian	HIF1A	chr14	61741756	1500	2.13	0.00597
Orcadian	HIF1A	chr14	61741756	2000	2.25	0.00549
Orcadian	SLC8A3	chr14	70175561	500	2.6	0.01367
Orcadian	SLC8A3	chr14	70175561	1000	3.58	0.0101
Orcadian	SLC8A3	chr14	70175561	1500	3.85	0.00878
Orcadian	SLC8A3	chr14	70175561	2000	4.35	0.00884
Orcadian	SLC8A3	chr14	70182346	500	1.38	0.01282
Orcadian	SLC8A3	chr14	70182346	1000	0.35	0.00224
Orcadian	SLC8A3	chr14	70182346	1500	0.35	0.00155
Orcadian	SLC8A3	chr14	70182346	2000	0.4	0.00139
Oroqen-Hezhen-Daur	ATP2B2	chr3	10456514	500	0.4	0.0065
Oroqen-Hezhen-Daur	ATP2B2	chr3	10456514	1000	0.09	0.00106
Oroqen-Hezhen-Daur	ATP2B2	chr3	10456514	1500	0.23	0.00126
Oroqen-Hezhen-Daur	ATP2B2	chr3	10456514	2000	0.35	0.00139
Oroqen-Hezhen-Daur	FTMT	chr5	121846819	500	2.64	0.0107
Oroqen-Hezhen-Daur	FTMT	chr5	121846819	1000	3.33	0.00717
Oroqen-Hezhen-Daur	FTMT	chr5	121846819	1500	4.75	0.00809
Oroqen-Hezhen-Daur	FTMT	chr5	121846819	2000	4.61	0.00795
Oroqen-Hezhen-Daur	FTMT	chr5	121853801	500	1.8	0.00959
Oroqen-Hezhen-Daur	FTMT	chr5	121853801	1000	2.99	0.00795
Oroqen-Hezhen-Daur	FTMT	chr5	121853801	1500	4.16	0.00818
Oroqen-Hezhen-Daur	FTMT	chr5	121853801	2000	3.95	0.00799
Oroqen-Hezhen-Daur	SLC40A1	chr2	189577426	500	0.21	0.0033
Oroqen-Hezhen-Daur	SLC40A1	chr2	189577426	1000	2.46	0.00701
Oroqen-Hezhen-Daur	SLC40A1	chr2	189577426	1500	2.48	0.00569
Oroqen-Hezhen-Daur	SLC40A1	chr2	189577426	2000	3.22	0.0059
Oroqen-Hezhen-Daur	SLC40A1	chr2	189591670	500	1.5	0.00823
Oroqen-Hezhen-Daur	SLC40A1	chr2	189591670	1000	3.05	0.00725
Oroqen-Hezhen-Daur	SLC40A1	chr2	189591670	1500	2.91	0.00707
Oroqen-Hezhen-Daur	SLC40A1	chr2	189591670	2000	2.89	0.00711
Oroqen-Hezhen-Daur	ATP2B4	chr1	203648263	500	0.89	0.00742
Oroqen-Hezhen-Daur	ATP2B4	chr1	203648263	1000	1.26	0.00506
Oroqen-Hezhen-Daur	ATP2B4	chr1	203648263	1500	1.38	0.00418
Oroqen-Hezhen-Daur	ATP2B4	chr1	203648263	2000	1.11	0.003
Oroqen-Hezhen-Daur	ATP2B4	chr1	203667951	500	1.64	0.01019
Oroqen-Hezhen-Daur	ATP2B4	chr1	203667951	1000	1.34	0.00547
Oroqen-Hezhen-Daur	ATP2B4	chr1	203667951	1500	1.22	0.00412
Oroqen-Hezhen-Daur	ATP2B4	chr1	203667951	2000	1.18	0.00356
Oroqen-Hezhen-Daur	SLC8A1	chr2	40394610	500	0.05	0.00117
Oroqen-Hezhen-Daur	SLC8A1	chr2	40394610	1000	1.03	0.00455
Oroqen-Hezhen-Daur	SLC8A1	chr2	40394610	1500	1.41	0.00474
Oroqen-Hezhen-Daur	SLC8A1	chr2	40394610	2000	1.5	0.00432
Oroqen-Hezhen-Daur	SLC8A1	chr2	40584510	500	0.43	0.00731
Oroqen-Hezhen-Daur	SLC8A1	chr2	40584510	1000	0.56	0.00444
Oroqen-Hezhen-Daur	SLC8A1	chr2	40584510	1500	0.57	0.00371
Oroqen-Hezhen-Daur	SLC8A1	chr2	40584510	2000	0.56	0.00345
Oroqen-Hezhen-Daur	SLC8A2	chr19	47428756	500	1.05	0.00964
Oroqen-Hezhen-Daur	SLC8A2	chr19	47428756	1000	0.12	0.00261
Oroqen-Hezhen-Daur	SLC8A2	chr19	47428756	1500	0.27	0.00231
Oroqen-Hezhen-Daur	SLC8A2	chr19	47428756	2000	0.46	0.00275
Oroqen-Hezhen-Daur	SLC8A2	chr19	47437107	500	1.16	0.0083
Oroqen-Hezhen-Daur	SLC8A2	chr19	47437107	1000	0.82	0.00531
Oroqen-Hezhen-Daur	SLC8A2	chr19	47437107	1500	0.65	0.00389
Oroqen-Hezhen-Daur	SLC8A2	chr19	47437107	2000	0.58	0.00225
Oroqen-Hezhen-Daur	ARHGEF3	chr3	56761998	500	0.19	0.00333
Oroqen-Hezhen-Daur	ARHGEF3	chr3	56761998	1000	0.07	0.00085
Oroqen-Hezhen-Daur	ARHGEF3	chr3	56761998	1500	0.46	-0.00603
Oroqen-Hezhen-Daur	ARHGEF3	chr3	56761998	2000	0.15	0.00077
Oroqen-Hezhen-Daur	ARHGEF3	chr3	57043874	500	1.09	0.00922
Oroqen-Hezhen-Daur	ARHGEF3	chr3	57043874	1000	1.81	0.00657
Oroqen-Hezhen-Daur	ARHGEF3	chr3	57043874	1500	1.65	0.00443
Oroqen-Hezhen-Daur	ARHGEF3	chr3	57043874	2000	1.75	0.0041
Oroqen-Hezhen-Daur	HIF1A	chr14	61687412	500	0.35	0.00567
Oroqen-Hezhen-Daur	HIF1A	chr14	61687412	1000	1.8	0.00708
Oroqen-Hezhen-Daur	HIF1A	chr14	61687412	1500	1.32	0.00468
Oroqen-Hezhen-Daur	HIF1A	chr14	61687412	2000	1.47	0.004
Oroqen-Hezhen-Daur	HIF1A	chr14	61709502	500	0.69	-0.00758
Oroqen-Hezhen-Daur	HIF1A	chr14	61709502	1000	0.04	-0.00036
Oroqen-Hezhen-Daur	HIF1A	chr14	61709502	1500	0.3	0.00173
Oroqen-Hezhen-Daur	HIF1A	chr14	61709502	2000	0.55	0.00226
Oroqen-Hezhen-Daur	HIF1A	chr14	61741756	500	0.65	0.00876
Oroqen-Hezhen-Daur	HIF1A	chr14	61741756	1000	0.63	0.00368
Oroqen-Hezhen-Daur	HIF1A	chr14	61741756	1500	0.79	0.00298
Oroqen-Hezhen-Daur	HIF1A	chr14	61741756	2000	0.75	0.0025
Oroqen-Hezhen-Daur	SLC8A3	chr14	70175561	500	0.71	0.00881
Oroqen-Hezhen-Daur	SLC8A3	chr14	70175561	1000	1.23	0.00629
Oroqen-Hezhen-Daur	SLC8A3	chr14	70175561	1500	1.07	0.00352
Oroqen-Hezhen-Daur	SLC8A3	chr14	70175561	2000	0.95	0.00233
Oroqen-Hezhen-Daur	SLC8A3	chr14	70182346	500	2.29	0.01021
Oroqen-Hezhen-Daur	SLC8A3	chr14	70182346	1000	1.54	0.00522
Oroqen-Hezhen-Daur	SLC8A3	chr14	70182346	1500	1.86	0.00546
Oroqen-Hezhen-Daur	SLC8A3	chr14	70182346	2000	1.85	0.00487
Palestinian	ATP2B2	chr3	10456514	500	1.12	0.00741
Palestinian	ATP2B2	chr3	10456514	1000	1.89	0.00531
Palestinian	ATP2B2	chr3	10456514	1500	2.51	0.0047
Palestinian	ATP2B2	chr3	10456514	2000	2.32	0.00346
Palestinian	ATP2B2	chr3	10604833	500	2.09	0.00841
Palestinian	ATP2B2	chr3	10604833	1000	3.69	0.00723
Palestinian	ATP2B2	chr3	10604833	1500	3.91	0.0063
Palestinian	ATP2B2	chr3	10604833	2000	3.99	0.00596
Palestinian	FTMT	chr5	121846819	500	1.22	0.00681
Palestinian	FTMT	chr5	121846819	1000	2.35	0.00525
Palestinian	FTMT	chr5	121846819	1500	2.49	0.00392
Palestinian	FTMT	chr5	121846819	2000	2.6	0.00376
Palestinian	FTMT	chr5	121853801	500	1.56	0.00788
Palestinian	FTMT	chr5	121853801	1000	2.78	0.00672
Palestinian	FTMT	chr5	121853801	1500	1.89	0.00499
Palestinian	FTMT	chr5	121853801	2000	1.85	0.00383
Palestinian	SLC40A1	chr2	189577426	500	1.78	0.00799
Palestinian	SLC40A1	chr2	189577426	1000	2.07	0.00542
Palestinian	SLC40A1	chr2	189577426	1500	2.46	0.00506
Palestinian	SLC40A1	chr2	189577426	2000	2.95	0.00508
Palestinian	SLC40A1	chr2	189591670	500	0.75	0.00524
Palestinian	SLC40A1	chr2	189591670	1000	2.07	0.00599
Palestinian	SLC40A1	chr2	189591670	1500	1.49	0.00386
Palestinian	SLC40A1	chr2	189591670	2000	1.61	0.00367
Palestinian	ATP2B4	chr1	203648263	500	1.91	0.01317
Palestinian	ATP2B4	chr1	203648263	1000	3.26	0.0082
Palestinian	ATP2B4	chr1	203648263	1500	3.83	0.00637
Palestinian	ATP2B4	chr1	203648263	2000	4.65	0.00556
Palestinian	ATP2B4	chr1	203667951	500	1.27	0.00939
Palestinian	ATP2B4	chr1	203667951	1000	2.14	0.006
Palestinian	ATP2B4	chr1	203667951	1500	2.69	0.00535
Palestinian	ATP2B4	chr1	203667951	2000	2.2	0.00367
Palestinian	SLC8A1	chr2	40394610	500	0.23	-0.00259
Palestinian	SLC8A1	chr2	40394610	1000	0.09	0.00074
Palestinian	SLC8A1	chr2	40394610	1500	0.3	0.00153
Palestinian	SLC8A1	chr2	40394610	2000	0.39	0.00158
Palestinian	SLC8A1	chr2	40584510	500	1.6	0.00741
Palestinian	SLC8A1	chr2	40584510	1000	3.3	0.00621
Palestinian	SLC8A1	chr2	40584510	1500	3.88	0.00551
Palestinian	SLC8A1	chr2	40584510	2000	3.99	0.00487
Palestinian	SLC8A2	chr19	47428756	500	0.83	0.00633
Palestinian	SLC8A2	chr19	47428756	1000	1.2	0.00405
Palestinian	SLC8A2	chr19	47428756	1500	1.34	0.00321
Palestinian	SLC8A2	chr19	47428756	2000	1.3	0.00276
Palestinian	SLC8A2	chr19	47437107	500	1.8	0.00926
Palestinian	SLC8A2	chr19	47437107	1000	1.47	0.00489
Palestinian	SLC8A2	chr19	47437107	1500	1.54	0.00384
Palestinian	SLC8A2	chr19	47437107	2000	1.29	0.00289
Palestinian	ARHGEF3	chr3	56761998	500	2.07	-0.01186
Palestinian	ARHGEF3	chr3	56761998	1000	3.07	-0.00761
Palestinian	ARHGEF3	chr3	56761998	1500	2.61	-0.00504
Palestinian	ARHGEF3	chr3	56761998	2000	2.93	-0.00447
Palestinian	ARHGEF3	chr3	57043874	500	1.31	-0.00929
Palestinian	ARHGEF3	chr3	57043874	1000	0.35	-0.00229
Palestinian	ARHGEF3	chr3	57043874	1500	0.24	-0.00115
Palestinian	ARHGEF3	chr3	57043874	2000	0.18	-0.00072
Palestinian	HIF1A	chr14	61687412	500	1.69	0.00887
Palestinian	HIF1A	chr14	61687412	1000	2.18	0.00565
Palestinian	HIF1A	chr14	61687412	1500	2.08	0.00398
Palestinian	HIF1A	chr14	61687412	2000	2.78	0.00414
Palestinian	HIF1A	chr14	61709502	500	3.1	0.0095
Palestinian	HIF1A	chr14	61709502	1000	3.95	0.00641
Palestinian	HIF1A	chr14	61709502	1500	3.84	0.00514
Palestinian	HIF1A	chr14	61709502	2000	3.93	0.00484
Palestinian	HIF1A	chr14	61741756	500	3.26	0.00995
Palestinian	HIF1A	chr14	61741756	1000	4.23	0.00709
Palestinian	HIF1A	chr14	61741756	1500	4.24	0.00642
Palestinian	HIF1A	chr14	61741756	2000	3.64	0.00575
Palestinian	SLC8A3	chr14	70175561	500	0.65	0.00702
Palestinian	SLC8A3	chr14	70175561	1000	0.59	0.00333
Palestinian	SLC8A3	chr14	70175561	1500	0.32	0.00104
Palestinian	SLC8A3	chr14	70175561	2000	0.21	0.00058
Palestinian	SLC8A3	chr14	70182346	500	2.82	0.01048
Palestinian	SLC8A3	chr14	70182346	1000	2.55	0.00766
Palestinian	SLC8A3	chr14	70182346	1500	3.11	0.0079
Palestinian	SLC8A3	chr14	70182346	2000	3.13	0.00775
Papuan	ATP2B2	chr3	10604833	500	1	0.00945
Papuan	ATP2B2	chr3	10604833	1000	3.24	0.00801
Papuan	ATP2B2	chr3	10604833	1500	3.31	0.00753
Papuan	ATP2B2	chr3	10604833	2000	3.24	0.00742
Papuan	FTMT	chr5	121846819	500	0.32	0.00709
Papuan	FTMT	chr5	121846819	1000	0.41	-0.00802
Papuan	FTMT	chr5	121846819	1500	0.21	-0.00751
Papuan	FTMT	chr5	121846819	2000	0.46	0.0032
Papuan	FTMT	chr5	121853801	500	4.16	0.01681
Papuan	FTMT	chr5	121853801	1000	2.31	0.00686
Papuan	FTMT	chr5	121853801	1500	2.08	0.00531
Papuan	FTMT	chr5	121853801	2000	2.24	0.00521
Papuan	SLC40A1	chr2	189577426	500	1.67	0.01937
Papuan	SLC40A1	chr2	189577426	1000	1.13	0.01795
Papuan	SLC40A1	chr2	189577426	1500	1.05	0.0109
Papuan	SLC40A1	chr2	189577426	2000	1.04	0.01036
Papuan	SLC40A1	chr2	189591670	500	0.46	-0.00753
Papuan	SLC40A1	chr2	189591670	1000	0.9	-0.00527
Papuan	SLC40A1	chr2	189591670	1500	0.81	-0.00354
Papuan	SLC40A1	chr2	189591670	2000	0.62	-0.00213
Papuan	ATP2B4	chr1	203648263	500	0.84	-0.00741
Papuan	ATP2B4	chr1	203648263	1000	0.52	-0.00296
Papuan	ATP2B4	chr1	203648263	1500	0.17	-0.00115
Papuan	ATP2B4	chr1	203648263	2000	0.01	0.0001
Papuan	ATP2B4	chr1	203667951	500	2.72	-0.01324
Papuan	ATP2B4	chr1	203667951	1000	0.18	-0.00169
Papuan	ATP2B4	chr1	203667951	1500	0.03	-0.00017
Papuan	ATP2B4	chr1	203667951	2000	0.07	0.00043
Papuan	SLC8A1	chr2	40394610	500	0.65	0.01486
Papuan	SLC8A1	chr2	40394610	1000	0.01	0.00023
Papuan	SLC8A1	chr2	40394610	1500	0.1	-0.00109
Papuan	SLC8A1	chr2	40394610	2000	0.12	-0.00104
Papuan	SLC8A1	chr2	40584510	500	0.93	0.00868
Papuan	SLC8A1	chr2	40584510	1000	0.74	0.00479
Papuan	SLC8A1	chr2	40584510	1500	0.82	0.00373
Papuan	SLC8A1	chr2	40584510	2000	0.98	0.00361
Papuan	SLC8A2	chr19	47428756	500	0.62	0.00697
Papuan	SLC8A2	chr19	47428756	1000	0.66	0.00362
Papuan	SLC8A2	chr19	47428756	1500	0.83	0.00377
Papuan	SLC8A2	chr19	47428756	2000	1.04	0.00371
Papuan	SLC8A2	chr19	47437107	500	0.87	0.00989
Papuan	SLC8A2	chr19	47437107	1000	0.88	0.00458
Papuan	SLC8A2	chr19	47437107	1500	0.87	0.00324
Papuan	SLC8A2	chr19	47437107	2000	0.99	0.00313
Papuan	ARHGEF3	chr3	56761998	500	0.21	-0.00469
Papuan	ARHGEF3	chr3	56761998	1000	0.15	0.00227
Papuan	ARHGEF3	chr3	56761998	1500	0.26	0.00132
Papuan	ARHGEF3	chr3	56761998	2000	0.29	0.0011
Papuan	ARHGEF3	chr3	57043874	500	1.42	-0.01115
Papuan	ARHGEF3	chr3	57043874	1000	0.9	0.00535
Papuan	ARHGEF3	chr3	57043874	1500	1.24	0.00575
Papuan	ARHGEF3	chr3	57043874	2000	1.1	0.00532
Papuan	HIF1A	chr14	61687412	500	0.88	0.01481
Papuan	HIF1A	chr14	61687412	1000	1.12	0.0061
Papuan	HIF1A	chr14	61687412	1500	1.42	0.00514
Papuan	HIF1A	chr14	61687412	2000	1.45	0.00473
Papuan	HIF1A	chr14	61709502	500	0.45	0.00715
Papuan	HIF1A	chr14	61709502	1000	1.53	0.00693
Papuan	HIF1A	chr14	61709502	1500	1.56	0.00482
Papuan	HIF1A	chr14	61709502	2000	1.45	0.0039
Papuan	HIF1A	chr14	61741756	500	0.49	0.00772
Papuan	HIF1A	chr14	61741756	1000	5.01	0.00984
Papuan	HIF1A	chr14	61741756	1500	3.66	0.00817
Papuan	HIF1A	chr14	61741756	2000	3.8	0.00804
Papuan	SLC8A3	chr14	70182346	500	1.44	-0.02209
Papuan	SLC8A3	chr14	70182346	1000	1.26	-0.02123
Papuan	SLC8A3	chr14	70182346	1500	1.19	-0.02148
Papuan	SLC8A3	chr14	70182346	2000	1.14	-0.02173
Pathan	ATP2B2	chr3	10456514	500	1.25	-0.00927
Pathan	ATP2B2	chr3	10456514	1000	1.65	-0.00759
Pathan	ATP2B2	chr3	10456514	1500	1.55	-0.00775
Pathan	ATP2B2	chr3	10456514	2000	1.58	-0.00784
Pathan	ATP2B2	chr3	10604833	500	1.32	0.00956
Pathan	ATP2B2	chr3	10604833	1000	1.41	0.00555
Pathan	ATP2B2	chr3	10604833	1500	1.33	0.00465
Pathan	ATP2B2	chr3	10604833	2000	1.35	0.00424
Pathan	FTMT	chr5	121846819	500	0.67	0.00699
Pathan	FTMT	chr5	121846819	1000	1.4	0.00464
Pathan	FTMT	chr5	121846819	1500	1.5	0.00377
Pathan	FTMT	chr5	121846819	2000	1.16	0.00301
Pathan	FTMT	chr5	121853801	500	0.32	0.00516
Pathan	FTMT	chr5	121853801	1000	0.8	0.00389
Pathan	FTMT	chr5	121853801	1500	1.05	0.00353
Pathan	FTMT	chr5	121853801	2000	1.29	0.00389
Pathan	SLC40A1	chr2	189577426	500	0.53	0.00709
Pathan	SLC40A1	chr2	189577426	1000	1.23	0.00418
Pathan	SLC40A1	chr2	189577426	1500	1.86	0.00467
Pathan	SLC40A1	chr2	189577426	2000	2.03	0.00451
Pathan	SLC40A1	chr2	189591670	500	0.2	0.00438
Pathan	SLC40A1	chr2	189591670	1000	1.07	0.00431
Pathan	SLC40A1	chr2	189591670	1500	1.02	0.0033
Pathan	SLC40A1	chr2	189591670	2000	1.38	0.00366
Pathan	ATP2B4	chr1	203648263	500	0.64	0.0152
Pathan	ATP2B4	chr1	203648263	1000	2.89	0.0103
Pathan	ATP2B4	chr1	203648263	1500	1.84	0.00612
Pathan	ATP2B4	chr1	203648263	2000	2.54	0.00549
Pathan	ATP2B4	chr1	203667951	500	1.57	0.0134
Pathan	ATP2B4	chr1	203667951	1000	1.9	0.0071
Pathan	ATP2B4	chr1	203667951	1500	2	0.00499
Pathan	ATP2B4	chr1	203667951	2000	2.05	0.00402
Pathan	SLC8A1	chr2	40394610	500	4.12	0.01312
Pathan	SLC8A1	chr2	40394610	1000	2.96	0.00805
Pathan	SLC8A1	chr2	40394610	1500	3.22	0.00707
Pathan	SLC8A1	chr2	40394610	2000	3.15	0.00701
Pathan	SLC8A1	chr2	40584510	500	0.95	0.00911
Pathan	SLC8A1	chr2	40584510	1000	2.4	0.00627
Pathan	SLC8A1	chr2	40584510	1500	2.76	0.00509
Pathan	SLC8A1	chr2	40584510	2000	2.78	0.00426
Pathan	SLC8A2	chr19	47428756	500	0.01	-0.00033
Pathan	SLC8A2	chr19	47428756	1000	0.64	0.00608
Pathan	SLC8A2	chr19	47428756	1500	1.57	0.00526
Pathan	SLC8A2	chr19	47428756	2000	1.2	0.00348
Pathan	SLC8A2	chr19	47437107	500	0.01	0.00054
Pathan	SLC8A2	chr19	47437107	1000	0.49	0.00334
Pathan	SLC8A2	chr19	47437107	1500	1.13	0.00412
Pathan	SLC8A2	chr19	47437107	2000	1.45	0.00377
Pathan	ARHGEF3	chr3	56761998	500	1.9	-0.00934
Pathan	ARHGEF3	chr3	56761998	1000	2.02	-0.00561
Pathan	ARHGEF3	chr3	56761998	1500	1.34	-0.00355
Pathan	ARHGEF3	chr3	56761998	2000	0.98	-0.00257
Pathan	ARHGEF3	chr3	57043874	500	3.57	0.01471
Pathan	ARHGEF3	chr3	57043874	1000	5.69	0.01472
Pathan	ARHGEF3	chr3	57043874	1500	5.69	0.01473
[truncated: 704 more rows]
